# Supplementary material for: Lung fibroblasts express a miR-19a-19b-20a sub-cluster to suppress TGF-β-associated fibroblast activation in murine pulmonary fibrosis
Source: Sci Rep. 2018 Nov 9;8:16642. doi: 10.1038/s41598-018-34839-0 (PMC6226532; doi:10.1038/s41598-018-34839-0)
Supplement: Supplementary file 2 — Supplementary tables [file 41598_2018_34839_MOESM2_ESM.xlsx]

## Sheet: supplemental table S1
Supplemental Table S1. Primers used for amplification of the whole transcript of fibroblasts
Primer name	5' to 3'
Biotin-TEG-adapter-dT25	Biotin-TEG-AAGCAGTGGTATCAACGCAGAGTACTTTTTTTTTTTTTTTTTTTTTTTTT
anchored tagging primer	GCGGCTGAAGACGGCCTATGTTTTTTTTTTTTTTTTTTTTTTTTVN
5’WTA primer	GCGGCTGAAGACGGCCTATGT
3’WTA primer	AAGCAGTGGTATCAACGCAGAGT
Biotin-TEG-3’WTA primer	BioTEG-AAGCAGTGGTATCAACGCAGAGT

## Sheet: supplemental table S2
Supplemental Table S2. Primers and adapters used for 3’SAGE-seq analysis
Primer name	5' to 3'	Notes
CS1-EcoP15I-NlaIII-F	ACACTGACGACATGGTTCTACAGCAGCATG	Duplex
CS1-EcoP15I-NlaIII-R	Phos/CTGCTGTAGAACCATGTCGTCAGTGT/(C6)NH2
CS2-F	Phos/AGACCAAGTCTCTGCTACCGTA/(C6)NH2	Duplex
CS2-R	TACGGTAGCAGAGACTTGGTCT*T (* : Phosphorothioate bond)
trP1_CS2	CCTCTCTATGGGCAGTCGGTGATTACGGTAGCAGAGACTTGGTCT
IonA_BC1_CS2	CCATCTCATCCCTGCGTGTCTCCGACTCAGATCAGACACGACACTGACGACATGGTTCTACA
IonA_BC1_CS3	CCATCTCATCCCTGCGTGTCTCCGACTCAGCGTGTCTCTAACACTGACGACATGGTTCTACA
IonA_BC1_CS4	CCATCTCATCCCTGCGTGTCTCCGACTCAGCTCGCGTGTCACACTGACGACATGGTTCTACA
IonA_BC1_CS5	CCATCTCATCCCTGCGTGTCTCCGACTCAGTCTCTATGCGACACTGACGACATGGTTCTACA
IonA_BC1_CS6	CCATCTCATCCCTGCGTGTCTCCGACTCAGTGATACGTCTACACTGACGACATGGTTCTACA
IonA_BC1_CS7	CCATCTCATCCCTGCGTGTCTCCGACTCAGCATAGTAGTGACACTGACGACATGGTTCTACA

## Sheet: supplemental table S3
Supplemental Table S3. Full miRNA list of each cluster identified by the miRNome analysis of activated lung fibroblasts in bleomycin- and silica-treated lungs
Symbol	Full_name	Untreated	bleomycin-d7	bleomycin-d14	bleomycin-d28	silica-d7	silica-d14	silica-d28	Cluster
mir-99a	mmu-mir-99a	1906	5024	1963	1639	3066	3449	3572	B1
mir-130a	mmu-mir-130a	2325	2498	2322	1892	4052	2373	3148	B1
mir-29a	mmu-mir-29a	1011	3476	484	551	1617	1460	2195	B1
mir-30d	mmu-mir-30d	407	2705	587	557	1921	2338	2422	B1
mir-30a	mmu-mir-30a	692	2244	1018	999	1865	2025	2146	B1
mir-218-1//mir-218-2	mmu-mir-218-1//mir-218-2	430	861	529	688	775	952	734	B1
mir-29c	mmu-mir-29c	186	925	121	123	272	158	247	B1
mir-100	mmu-mir-100	477	915	344	337	513	596	594	B1
let-7e	mmu-let-7e	163	566	231	287	875	640	410	B1
mir-15a	mmu-mir-15a	128	449	196	217	669	601	460	B1
mir-10a	mmu-mir-10a	285	454	214	320	556	527	617	B1
mir-20a	mmu-mir-20a	6	520	38	20	561	249	161	B1
mir-320	mmu-mir-320	285	304	219	295	388	472	433	B1
mir-30e	mmu-mir-30e	111	423	121	126	430	423	392	B1
mir-365-1//mir-365-2	mmu-mir-365-1//mir-365-2	210	362	173	156	362	273	242	B1
mir-199a-1//mir-199a-2	mmu-mir-199a-1//mir-199a-2	70	118	78	81	260	146	173	B1
mir-30b	mmu-mir-30b	35	226	66	59	200	171	160	B1
mir-199b	mmu-mir-199b	30	217	36	31	182	82	108	B1
mir-27b	mmu-mir-27b	35	102	86	84	149	193	178	B1
mir-146a	mmu-mir-146a	18	26	8	23	34	167	117	B1
mir-27a	mmu-mir-27a	41	105	68	39	136	113	162	B1
let-7c-1//let-7c-2	mmu-let-7c-1//let-7c-2	70	133	81	112	117	144	108	B1
let-7b	mmu-let-7b	47	93	71	67	129	131	124	B1
mir-203	mmu-mir-203	64	104	38	39	102	121	127	B1
mir-497	mmu-mir-497	24	105	8	12	70	79	70	B1
mir-92a-1	mmu-mir-92a-1	12	70	16	9	98	44	32	B1
mir-423	mmu-mir-423	53	45	38	53	78	86	74	B1
mir-143	mmu-mir-143	18	36	23	14	81	50	52	B1
mir-101a	mmu-mir-101a	12	53	11	6	66	62	77	B1
mir-99a//mir-100	mmu-mir-99a//mir-100	35	77	18	31	53	52	51	B1
mir-152	mmu-mir-152	30	64	28	59	61	67	51	B1
mir-361	mmu-mir-361	24	66	16	23	63	48	59	B1
let-7a-1//let-7a-2	mmu-let-7a-1//let-7a-2	47	51	21	34	65	59	58	B1
mir-345	mmu-mir-345	6	40	13	14	63	53	51	B1
mir-26a-1	mmu-mir-26a-1	35	59	28	28	34	49	35	B1
mir-1981	mmu-mir-1981	24	25	21	31	17	57	34	B1
mir-17	mmu-mir-17	12	49	11	17	51	31	23	B1
mir-1839	mmu-mir-1839	12	24	16	17	27	37	50	B1
mir-223	mmu-mir-223	30	36	21	14	23	33	24	B1
mir-339	mmu-mir-339	24	19	16	3	31	14	29	B1
mir-29b-2	mmu-mir-29b-2	12	30	8	9	15	12	20	B1
mir-501	mmu-mir-501	12	15	11	23	29	28	24	B1
mir-145b	mmu-mir-145b	12	18	8	6	18	8	26	B1
mir-30b//mir-30c-1//mir-30c-2	mmu-mir-30b//mir-30c-1//mir-30c-2	0	7	0	0	19	2	8	B1
mir-5117	mmu-mir-5117	0	2	0	0	18	6	5	B1
mir-671	mmu-mir-671	6	10	8	14	7	15	7	B1
mir-127	mmu-mir-127	0	3	3	3	5	14	8	B1
mir-154	mmu-mir-154	0	3	0	0	11	4	3	B1
mir-374b	mmu-mir-374b	0	2	0	0	11	0	5	B1
mir-330	mmu-mir-330	0	6	0	6	5	10	5	B1
mir-145a	mmu-mir-145a	14497	8305	18329	13548	13001	13186	12415	B2
mir-191	mmu-mir-191	4370	2836	3409	3408	2064	2819	2520	B2
mir-342	mmu-mir-342	1186	280	1314	1619	275	426	343	B2
mir-126	mmu-mir-126	53	29	339	28	19	15	15	B2
mir-222	mmu-mir-222	210	105	334	240	193	154	213	B2
mir-192	mmu-mir-192	285	56	224	165	46	40	27	B2
mir-3102	mmu-mir-3102	99	27	93	145	26	71	48	B2
mir-324	mmu-mir-324	76	44	78	140	67	65	67	B2
mir-379	mmu-mir-379	134	41	108	59	79	54	40	B2
mir-744	mmu-mir-744	53	45	121	48	70	37	42	B2
mir-676	mmu-mir-676	82	24	41	28	18	11	13	B2
mir-421	mmu-mir-421	76	24	38	39	22	18	13	B2
mir-149	mmu-mir-149	30	19	36	64	23	15	4	B2
mir-455	mmu-mir-455	35	23	43	62	35	25	15	B2
mir-708	mmu-mir-708	18	6	48	56	19	12	7	B2
mir-877	mmu-mir-877	30	19	31	53	27	28	18	B2
mir-5105	mmu-mir-5105	35	11	43	42	14	12	15	B2
mir-451a	mmu-mir-451a	30	3	16	3	7	6	2	B2
mir-1895	mmu-mir-1895	30	3	18	9	5	2	7	B2
mir-125b-1	mmu-mir-125b-1	18	18	28	23	18	18	10	B2
let-7f-1//let-7f-2	mmu-let-7f-1//let-7f-2	12	15	16	23	13	15	4	B2
mir-5100	mmu-mir-5100	18	1	13	3	2	3	2	B2
mir-434	mmu-mir-434	12	6	11	9	7	4	9	B2
mir-6236	mmu-mir-6236	12	6	11	3	3	2	0	B2
mir-186	mmu-mir-186	12	54	8	14	7	16	4	grey
mir-382	mmu-mir-382	18	11	18	0	10	12	14	grey
mir-103-1//mir-103-2	mmu-mir-103-1//mir-103-2	12	4	11	0	11	10	13	grey
mir-331	mmu-mir-331	6	1	8	9	13	6	13	grey
let-7a-2	mmu-let-7a-2	12	4	8	0	7	6	4	grey
mir-582	mmu-mir-582	12	5	6	0	9	3	7	grey
mir-19b-2//mir-19b-1	mmu-mir-19b-2//mir-19b-1	198	1295	469	159	1853	855	759	Y1
mir-214	mmu-mir-214	570	833	1083	763	1646	1013	1012	Y1
mir-146b	mmu-mir-146b	24	1385	605	290	1061	880	702	Y1
mir-221	mmu-mir-221	297	430	519	281	731	460	498	Y1
mir-22	mmu-mir-22	262	461	707	390	578	496	596	Y1
mir-15b	mmu-mir-15b	24	196	251	62	684	274	143	Y1
mir-34a	mmu-mir-34a	12	436	181	67	388	241	343	Y1
mir-301a	mmu-mir-301a	88	280	168	153	422	201	145	Y1
mir-19a	mmu-mir-19a	12	153	56	17	403	114	74	Y1
mir-18a	mmu-mir-18a	0	218	46	20	360	91	45	Y1
mir-378a	mmu-mir-378a	53	127	186	87	219	222	143	Y1
mir-378c	mmu-mir-378c	0	66	83	42	136	148	110	Y1
mir-106b	mmu-mir-106b	0	78	21	12	146	71	54	Y1
mir-326	mmu-mir-326	47	120	96	131	70	97	116	Y1
mir-181a-2//mir-181a-1	mmu-mir-181a-2//mir-181a-1	53	64	73	42	130	105	75	Y1
mir-155	mmu-mir-155	6	117	91	17	129	78	90	Y1
mir-21a	mmu-mir-21a	6	70	51	9	89	69	58	Y1
mir-5099	mmu-mir-5099	35	37	88	67	42	62	68	Y1
mir-132	mmu-mir-132	18	86	48	37	86	41	62	Y1
mir-5112	mmu-mir-5112	18	35	83	45	31	23	15	Y1
mir-425	mmu-mir-425	24	60	68	39	82	75	40	Y1
mir-674	mmu-mir-674	12	42	26	26	62	24	25	Y1
mir-34c	mmu-mir-34c	6	45	53	26	55	14	14	Y1
mir-872	mmu-mir-872	18	38	48	14	53	32	21	Y1
mir-181b-1//mir-181b-2	mmu-mir-181b-1//mir-181b-2	0	26	6	3	51	23	13	Y1
mir-101b	mmu-mir-101b	0	32	13	12	33	46	34	Y1
mir-133a-1//mir-133a-2	mmu-mir-133a-1//mir-133a-2	6	29	13	3	15	44	25	Y1
mir-378d	mmu-mir-378d	0	13	23	9	31	44	30	Y1
mir-350	mmu-mir-350	12	20	28	6	43	21	30	Y1
mir-212	mmu-mir-212	0	42	33	6	30	25	13	Y1
mir-193a	mmu-mir-193a	12	39	31	26	19	24	21	Y1
mir-224	mmu-mir-224	6	37	18	3	39	24	15	Y1
mir-6243	mmu-mir-6243	0	11	38	6	17	6	7	Y1
mir-3068	mmu-mir-3068	6	20	23	12	29	25	37	Y1
let-7i	mmu-let-7i	0	16	18	20	31	35	34	Y1
mir-296	mmu-mir-296	6	8	8	12	35	11	9	Y1
mir-136	mmu-mir-136	0	32	11	0	17	14	13	Y1
mir-494	mmu-mir-494	0	12	11	6	29	25	15	Y1
mir-6240	mmu-mir-6240	12	29	13	3	10	7	4	Y1
mir-541	mmu-mir-541	0	10	28	6	17	14	9	Y1
mir-3473b	mmu-mir-3473b	0	27	13	6	15	19	14	Y1
mir-335	mmu-mir-335	6	10	13	9	27	18	7	Y1
mir-134	mmu-mir-134	0	26	18	3	19	21	8	Y1
mir-5109	mmu-mir-5109	0	26	26	6	15	16	9	Y1
mir-193b	mmu-mir-193b	6	19	11	9	22	24	12	Y1
let-7g	mmu-let-7g	12	11	23	14	17	12	24	Y1
mir-551b	mmu-mir-551b	0	8	11	9	22	12	4	Y1
mir-495	mmu-mir-495	0	2	3	0	21	4	5	Y1
mir-34b	mmu-mir-34b	0	18	3	0	7	4	4	Y1
mir-5097	mmu-mir-5097	0	9	18	9	6	3	2	Y1
mir-6412	mmu-mir-6412	0	3	18	3	5	3	2	Y1
mir-503	mmu-mir-503	0	15	8	0	17	4	9	Y1
mir-218-1	mmu-mir-218-1	6	12	16	9	11	16	16	Y1
mir-92a-2//mir-92a-1	mmu-mir-92a-2//mir-92a-1	0	14	16	0	15	8	8	Y1
mir-28a	mmu-mir-28a	0	6	16	14	9	4	12	Y1
mir-1934	mmu-mir-1934	6	3	16	0	5	3	3	Y1
mir-181c	mmu-mir-181c	0	7	8	0	10	7	15	Y1
mir-362	mmu-mir-362	0	7	3	0	15	6	7	Y1
mir-92b	mmu-mir-92b	6	7	11	14	14	10	8	Y1
mir-500	mmu-mir-500	0	13	3	6	14	4	9	Y1
mir-7a-1//mir-7a-2	mmu-mir-7a-1//mir-7a-2	0	14	11	0	10	3	5	Y1
mir-3084-1//mir-3084-2	mmu-mir-3084-1//mir-3084-2	0	5	6	14	3	2	3	Y1
mir-125b-2	mmu-mir-125b-2	0	11	13	9	11	10	12	Y1
mir-299a	mmu-mir-299a	0	7	3	3	13	10	4	Y1
mir-351	mmu-mir-351	6	3	13	0	6	4	2	Y1
mir-195a//mir-195b	mmu-mir-195a//mir-195b	0	12	3	0	3	0	4	Y1
mir-329	mmu-mir-329	0	8	6	0	11	6	5	Y1
mir-652	mmu-mir-652	0	6	8	6	11	3	10	Y1
mir-449a	mmu-mir-449a	0	10	3	0	5	4	3	Y1
mir-125a	mmu-mir-125a	10807	2670	6741	10852	3224	4198	3730	Y2
mir-29b-1//mir-29b-2	mmu-mir-29b-1//mir-29b-2	3033	4354	1299	1441	1406	1397	2112	Y2
mir-125b-2//mir-125b-1	mmu-mir-125b-2//mir-125b-1	2923	1921	1459	1920	1896	1903	1883	Y2
mir-195a	mmu-mir-195a	2522	2405	1249	1875	1148	1447	1216	Y2
mir-26b	mmu-mir-26b	1337	947	612	832	808	763	702	Y2
mir-328	mmu-mir-328	53	0	8	34	7	7	3	Y2
mir-27b//mir-27a	mmu-mir-27b//mir-27a	41	12	6	23	9	4	15	Y2
mir-340	mmu-mir-340	35	18	18	26	15	16	12	Y2
mir-30c-1	mmu-mir-30c-1	18	18	11	31	11	20	25	Y2
mir-664	mmu-mir-664	24	21	13	17	10	21	21	Y2
mir-187	mmu-mir-187	24	19	6	6	11	15	15	Y2
mir-26a-1//mir-26b//mir-26a-2	mmu-mir-26a-1//mir-26b//mir-26a-2	24	1	6	3	2	2	4	Y2
mir-700	mmu-mir-700	18	15	3	6	10	11	8	Y2
mir-1843b	mmu-mir-1843b	18	2	8	9	6	8	4	Y2
mir-29b-1	mmu-mir-29b-1	12	6	0	12	5	8	5	Y2
mir-1195	mmu-mir-1195	12	0	0	0	2	0	0	Y2

## Sheet: supplemental table S4
Supplemental Table S4. Full significantly-enriched KEGG pathway list of each miRNA cluster
Cluster B1					Cluster B2					Cluster Y1					Cluster Y2
KEGG pathway	P-value	#genes	#miRNAs		KEGG pathway	p-value	#genes	#miRNAs		KEGG pathway	p-value	#genes	#miRNAs		KEGG pathway	p-value	#genes	#miRNAs
Fatty acid metabolism	1.69495e-13	32	35		Prion diseases	1.07886e-12	14	10		MicroRNAs in cancer	2.14767e-17	106	43		Fatty acid metabolism	1.40084e-15	26	11
Proteoglycans in cancer	4.19474e-11	139	42		Adherens junction	3.61094e-07	39	13		Proteoglycans in cancer	1.98745e-09	139	37		Prion diseases	2.01808e-12	20	10
Prion diseases	5.21015e-09	24	30		Lysine degradation	2.70007e-06	24	13		Prion diseases	1.10154e-07	22	31		Proteoglycans in cancer	5.50415e-10	110	12
Fatty acid degradation	1.80485e-07	29	30		Fatty acid degradation	7.7645e-06	17	7		FoxO signaling pathway	1.35475e-07	97	33		Protein processing in endoplasmic reticulum	6.68648e-07	95	12
Adherens junction	1.80485e-07	55	34		Protein processing in endoplasmic reticulum	7.7645e-06	77	14		Thyroid hormone signaling pathway	7.57874e-07	80	34		Lysine degradation	6.01169e-06	30	12
Endocytosis	3.4269e-07	148	40		Hippo signaling pathway	1.6662e-05	53	14		Protein processing in endoplasmic reticulum	9.09322e-07	114	39		N-Glycan biosynthesis	1.90947e-05	25	9
Fatty acid biosynthesis	2.1327e-06	7	18		Renal cell carcinoma	2.65541e-05	34	11		Endocytosis	1.45115e-06	150	38		FoxO signaling pathway	4.43283e-05	74	12
Renal cell carcinoma	3.99166e-06	49	36		Endocytosis	2.65541e-05	91	15		Renal cell carcinoma	2.81542e-06	49	31		Endocytosis	4.43283e-05	113	14
Thyroid hormone signaling pathway	4.2214e-06	79	39		Proteoglycans in cancer	3.34784e-05	76	13		Hepatitis B	6.02123e-06	85	34		Fatty acid biosynthesis	5.34578e-05	5	8
FoxO signaling pathway	5.25456e-05	90	38		Glioma	3.34784e-05	30	13		Axon guidance	8.61468e-06	88	32		Thyroid hormone signaling pathway	7.96993e-05	59	12
Valine, leucine and isoleucine degradation	5.36346e-05	35	32		FoxO signaling pathway	0.000127001	59	14		N-Glycan biosynthesis	1.22489e-05	32	33		Renal cell carcinoma	0.000100246	40	10
Chagas disease (American trypanosomiasis)	7.88883e-05	68	32		Valine, leucine and isoleucine degradation	0.000218631	24	11		Neurotrophin signaling pathway	1.48044e-05	84	35		ECM-receptor interaction	0.000152634	36	12
Hippo signaling pathway	7.88883e-05	90	34		MAPK signaling pathway	0.00039493	91	12		Lysine degradation	2.93699e-05	36	29		Axon guidance	0.000269597	67	12
Colorectal cancer	8.46829e-05	46	31		Fatty acid metabolism	0.000464941	20	8		Prostate cancer	3.0698e-05	64	36		Adherens junction	0.000359497	41	11
Protein processing in endoplasmic reticulum	8.46829e-05	112	41		Propanoate metabolism	0.000508778	16	10		MAPK signaling pathway	6.92788e-05	156	35		Focal adhesion	0.0010386	100	13
Pathways in cancer	8.46829e-05	229	47		Fatty acid elongation	0.000581956	10	9		Pathways in cancer	0.000155956	226	42		Pathways in cancer	0.00123108	169	13
Pancreatic cancer	0.00018402	49	34		Neurotrophin signaling pathway	0.00119739	50	13		HIF-1 signaling pathway	0.000171723	75	34		Pancreatic cancer	0.00141433	36	11
Focal adhesion	0.00018402	130	38		Pancreatic cancer	0.00162184	32	11		Central carbon metabolism in cancer	0.000175794	42	32		ErbB signaling pathway	0.00141433	44	12
Glioma	0.000192505	43	34		Long-term potentiation	0.00197228	32	11		Fatty acid metabolism	0.000182142	29	30		Vitamin B6 metabolism	0.0015173	6	6
Axon guidance	0.000204211	82	32		Phosphatidylinositol signaling system	0.00197318	32	9		Arrhythmogenic right ventricular cardiomyopathy (ARVC)	0.000207333	43	30		Cell cycle	0.00160363	58	11
TNF signaling pathway	0.000205868	69	34		GnRH signaling pathway	0.00197318	39	12		Pancreatic cancer	0.00031331	48	33		Oocyte meiosis	0.00205024	54	13
Cell cycle	0.000271266	79	32		Thyroid hormone signaling pathway	0.00197318	50	13		Phosphatidylinositol signaling system	0.000365317	53	34		Fatty acid degradation	0.0034165	20	10
Hepatitis B	0.000529019	84	37		Insulin signaling pathway	0.00350657	57	13		Colorectal cancer	0.000385093	44	31		Hepatitis B	0.00343536	62	11
ErbB signaling pathway	0.000538751	56	38		Axon guidance	0.00439789	50	12		Adherens junction	0.000441096	51	35		Colorectal cancer	0.00369422	33	10
MAPK signaling pathway	0.000845491	147	43		N-Glycan biosynthesis	0.00542328	18	10		Glioma	0.000492347	42	34		Valine, leucine and isoleucine degradation	0.00438705	28	13
Bacterial invasion of epithelial cells	0.000898882	52	40		ErbB signaling pathway	0.00635134	39	13		Hippo signaling pathway	0.000530202	91	35		Prostate cancer	0.00478265	48	11
Citrate cycle (TCA cycle)	0.00120229	24	32		Long-term depression	0.00635134	23	13		Chronic myeloid leukemia	0.000541935	49	31		Glioma	0.00530792	32	10
N-Glycan biosynthesis	0.00121841	29	29		Colorectal cancer	0.00696519	29	10		Insulin signaling pathway	0.000573963	91	31		Phosphatidylinositol signaling system	0.00530792	40	12
Inositol phosphate metabolism	0.00121841	38	32		Amphetamine addiction	0.00714914	28	10		TNF signaling pathway	0.000690922	68	35		MAPK signaling pathway	0.00798438	109	14
Prostate cancer	0.00199206	59	39		Steroid biosynthesis	0.00904743	8	8		Focal adhesion	0.000808108	127	34
Lysine degradation	0.00274601	34	38		Bacterial invasion of epithelial cells	0.00904743	32	12		PI3K-Akt signaling pathway	0.000839214	189	41
Chronic myeloid leukemia	0.00340111	48	34		Hepatitis B	0.00912313	51	11		Regulation of actin cytoskeleton	0.00125263	129	38
T cell receptor signaling pathway	0.00372752	66	34							Acute myeloid leukemia	0.0018931	39	29
HIF-1 signaling pathway	0.00372752	71	38							Glycosphingolipid biosynthesis - ganglio series	0.00257495	10	16
TGF-beta signaling pathway	0.00456106	50	33							Bacterial invasion of epithelial cells	0.00257495	50	32
Regulation of actin cytoskeleton	0.00498453	124	40							T cell receptor signaling pathway	0.00271578	66	31
Acute myeloid leukemia	0.00499937	39	35							Sphingolipid signaling pathway	0.00273163	79	35
Estrogen signaling pathway	0.00499937	59	36							Valine, leucine and isoleucine degradation	0.00314046	32	28
mTOR signaling pathway	0.00499937	41	37							Inositol phosphate metabolism	0.00318349	39	30
Wnt signaling pathway	0.00570681	84	36							Fatty acid biosynthesis	0.00324349	7	15
AMPK signaling pathway	0.00903367	81	42							Citrate cycle (TCA cycle)	0.00642894	23	27
										Transcriptional misregulation in cancer	0.00642894	98	35
										AMPK signaling pathway	0.00653258	81	33
										TGF-beta signaling pathway	0.00809231	50	30
										One carbon pool by folate	0.00960316	13	14
										Rap1 signaling pathway	0.00960316	121	36
										ErbB signaling pathway	0.0099292	56	35
										Adrenergic signaling in cardiomyocytes	0.0099292	82	35

## Sheet: supplemental table S5
Supplemental Table S6. The full differentially expressed gene list between mock and miR-19a-19b-20a subcluster-transduced GFP+ CD271+ intratracheally-transferred lung fibroblasts at day 3 post-transfer. Intratracheal transfer was performed on day 7 post-bleomycin administration into lungs.
Name	control_1	control_2	control_3	subcluster_1	subcluster_2	subcluster_3	Fold-change	Likelyhood ratio	PValue	FDR
Tnn	70.4663	38.7038	22.6419	9.94416	15.6482	17.6429	0.326761	43.8196	3.6008e-11	5.87034e-08
D17H6S56E-5	80.0014	89.6639	69.6946	24.4779	40.5875	37.63	0.425893	57.4549	3.45817e-14	1.31549e-10
Spc24	44.4194	46.9284	32.1939	12.8764	20.0492	20.7273	0.431913	28.9939	7.26081e-08	4.60336e-05
Ccnb2	37.2099	34.1884	30.425	9.05173	20.3753	16.6559	0.450325	22.0653	2.63531e-06	0.000986036
Cenpa	46.5124	39.8327	35.378	13.5139	24.7763	20.1104	0.476864	23.3471	1.3525e-06	0.000561261
Rian	299.075	269.153	248.707	138.326	135.618	135.221	0.49634	72.1032	2.04234e-17	1.16536e-13
Adam12	254.539	217.386	191.925	102.374	114.101	120.293	0.502655	56.2039	6.53305e-14	1.65678e-10
Mki67	50.6986	45.477	45.2838	16.4461	30.9704	25.1689	0.509575	23.2177	1.44657e-06	0.000589312
Tk1	48.1404	48.0572	33.4322	18.3584	28.3624	19.9871	0.511159	21.1252	4.30239e-06	0.00142316
Scn1b	54.4195	55.9593	58.9043	29.45	31.2964	27.3897	0.516801	26.796	2.26108e-07	0.000120016
Gjb3	51.3962	45.3157	43.5149	25.8803	22.1683	26.1559	0.525449	21.2917	3.94431e-06	0.00137103
Cdh2	47.6752	50.7988	44.0456	23.968	26.8953	25.539	0.532255	20.9142	4.80308e-06	0.00147433
Tspan18	40.5821	47.2509	41.0384	22.6931	25.9173	23.0715	0.552281	17.0824	3.5792e-05	0.00785497
Sec24d	84.8852	88.535	79.7773	36.3344	56.3987	48.8573	0.554594	33.043	9.01446e-09	8.22984e-06
Tnks	41.3961	46.1221	45.9913	24.8604	25.2653	25.1689	0.559879	17.0032	3.73171e-05	0.00803515
Rn18s	6552.9	8328.58	7441.05	2843.01	5887.31	3997.29	0.563923	8.39412	0.00376437	0.246891
Rn45s	7054.77	8819.31	7908.03	3068.03	6313.88	4383.71	0.572475	8.02993	0.00460107	0.277717
Nr1d2	43.9542	46.4446	65.6261	22.4381	35.6974	31.9546	0.572987	18.5116	1.68875e-05	0.0043308
Itga5	161.049	160.621	139.389	95.1069	79.382	93.5197	0.576201	41.35	1.27268e-10	1.70869e-07
Ctgf	1077.46	1047.74	929.556	409.368	706.614	664.262	0.576492	15.0536	0.000104502	0.0183904
Acta2	630.36	716.988	550.658	186.772	511.5	415.904	0.580269	7.65086	0.00567452	0.318822
Top2a	59.7685	55.6367	45.9913	20.6532	39.2835	35.1624	0.584633	17.9659	2.24903e-05	0.00534707
Sgk1	232.213	246.737	240.393	140.748	125.186	160.143	0.587011	42.7116	6.34357e-11	9.0491e-08
Rps4x	98.3738	117.079	70.9328	34.1671	68.2978	72.669	0.605781	11.4486	0.000715481	0.076309
Stmn1	46.745	39.1876	41.746	20.7807	35.2084	21.9611	0.605916	12.6215	0.000381343	0.0476287
Sec61a1	84.6526	95.9532	70.7559	45.2587	59.1697	50.2144	0.60999	22.9358	1.67506e-06	0.000659167
Ccnd1	81.2805	70.6345	73.4093	58.5175	36.1864	44.0456	0.610618	21.6106	3.33996e-06	0.00121002
Abce1	38.8379	39.0264	41.746	26.2628	25.1023	22.3312	0.611541	11.4493	0.000715223	0.076309
Aff1	93.2574	86.4385	92.1596	53.9279	53.6277	61.0716	0.614959	24.3239	8.14242e-07	0.000357389
Ankrd52	32.4424	27.5765	31.3095	18.231	16.7892	21.591	0.615591	8.55563	0.00344456	0.236803
LOC100861738	26.7446	35.6398	33.2553	17.5935	22.3313	19.3702	0.615639	8.95328	0.00276972	0.206324
Mtmr6	30.4656	30.8018	31.1326	15.0437	23.4723	19.1234	0.61946	8.45928	0.00363186	0.242436
E130201H02Rik	31.6285	35.3172	26.3566	15.4262	24.9393	18.2598	0.623919	8.31679	0.00392802	0.252291
Postn	1991.2	1830.21	1770.84	813.891	1418.12	1316.43	0.627563	9.43474	0.00212914	0.172324
Gm19840	36.9774	42.5742	29.1868	20.7807	28.0363	20.1104	0.629181	9.37772	0.00219639	0.176113
LOC105243270	44.8845	66.119	52.5363	18.9959	43.3585	42.1949	0.634099	13.6518	0.000220027	0.0323993
LOC102642973	109.886	124.497	79.0697	42.1989	93.0742	67.1171	0.639341	9.09891	0.00255762	0.198199
Atp8b2	57.5591	54.6692	51.298	34.4221	36.8385	34.1754	0.639509	13.202	0.000279657	0.0375464
Dync1h1	95.1179	93.6955	77.3008	52.0156	60.6368	59.8378	0.64256	19.9682	7.87411e-06	0.00224648
Fam114a1	260.005	236.093	245.346	162.039	153.874	165.078	0.642779	32.7673	1.03879e-08	9.11896e-06
Slc38a2	108.141	120.304	112.325	65.147	75.6329	82.9093	0.6506	22.7343	1.86015e-06	0.000719593
Cse1l	33.6052	30.318	30.0713	21.2907	20.5383	19.8637	0.65154	7.06019	0.00788158	0.390215
Has2	38.8379	28.7053	33.2553	15.5537	28.8514	21.8377	0.652273	7.53127	0.00606372	0.330306
Tgfbi	57.7917	55.4755	50.4136	24.0955	42.8695	40.7144	0.652453	12.1771	0.000483794	0.0569181
Hn1l	59.8848	61.1198	57.843	31.9998	43.3585	42.4417	0.653177	13.238	0.00027433	0.0370492
LOC105247379	107.909	172.071	134.967	57.7526	118.502	98.0847	0.6547	8.50688	0.00353807	0.240336
Kctd9	30.4656	31.6081	28.1255	16.4461	19.7232	23.3182	0.654725	6.64028	0.00996985	0.43676
Atp2b4	149.537	129.335	108.61	89.6249	79.382	86.9808	0.654755	21.4317	3.66654e-06	0.00130758
Tnrc18	40.3495	39.994	38.0313	25.7528	27.0583	25.539	0.656725	8.58362	0.003392	0.236756
Rbm3	328.494	343.658	269.049	117.035	269.768	239.968	0.658551	6.31164	0.0119948	0.487682
Rpa1	60.4662	57.8945	48.114	33.9121	37.0015	39.7274	0.659111	11.8619	0.000572956	0.0641036
Tfdp1	56.8614	56.4431	52.7132	30.4699	42.2175	38.1235	0.661933	11.6129	0.000654964	0.0718697
Zbtb8b	105.932	85.1484	63.8572	35.9519	74.1659	60.5781	0.663031	8.56078	0.00343482	0.236803
Ncapd2	54.3033	50.1537	36.7931	26.7727	33.2524	34.5456	0.664103	9.74852	0.00179467	0.151957
Gm15453	73.8385	90.6315	61.3808	25.2429	66.8308	59.3443	0.664142	8.8385	0.00294941	0.215761
Tln2	58.0243	59.3459	55.8972	40.924	35.3714	39.8508	0.664733	11.8957	0.000562639	0.0639227
Gtf2i	38.1402	39.1876	31.3095	21.1632	25.5913	26.0325	0.664836	7.47444	0.00625811	0.336875
Ppp1r13l	36.9774	32.8983	32.7246	20.7807	24.1243	23.9351	0.665846	7.01512	0.00808244	0.396696
LOC102642173	47.9078	52.4114	43.8687	26.3903	35.3714	35.0391	0.665888	9.83318	0.00171392	0.148176
Actg2	562.568	503.15	402.07	213.544	408.32	368.404	0.667219	6.91732	0.00853647	0.405028
Spryd3	70.0012	66.2803	59.9656	48.1909	40.2615	44.169	0.670045	12.9969	0.000312001	0.040692
Hist1h2ao	36.7448	32.0919	24.7646	13.3864	29.1774	20.7273	0.671114	6.18313	0.0128974	0.51284
Pdxdc1	52.559	44.8319	48.6447	30.7249	32.4374	35.6559	0.671134	9.6153	0.00192963	0.160556
Nmt2	45.4659	47.5735	41.9229	30.9799	32.4374	28.2533	0.673731	8.73564	0.00312049	0.222569
Lrrc15	282.447	218.838	163.623	113.338	170.174	170.63	0.675924	7.91178	0.00491139	0.288911
Gjb5	64.0709	58.8621	55.5434	38.5017	45.6406	37.8767	0.6779	11.2119	0.000812753	0.0831851
Il1r1	58.4894	51.1213	46.8758	30.0874	41.5655	35.5326	0.679259	9.74553	0.00179759	0.151957
Gm20899	36.7448	39.3489	37.1469	25.6253	26.0803	26.0325	0.681067	6.9787	0.00824855	0.398866
LOC102635661	34.5355	34.3496	24.5877	16.4461	22.1683	25.539	0.681136	5.76658	0.0163338	0.589879
Ankrd28	40.0007	48.541	32.3708	28.6851	27.2213	27.1429	0.681363	7.43285	0.00640439	0.342328
Arl1	204.19	197.873	163.092	101.736	138.715	148.546	0.681683	15.4154	8.62804e-05	0.0157541
Pfn1	1454.91	1605.56	1300.67	772.202	1118.68	1114.34	0.682021	8.75959	0.00307979	0.221048
Fhl2	83.8387	97.8884	104.896	64.1271	64.2228	68.9677	0.682357	16.2009	5.69671e-05	0.0115064
Nsg1	33.1401	34.6722	22.8188	22.0556	22.8203	17.5195	0.68327	5.51061	0.0189015	0.64102
Myl9	264.539	269.637	250.299	99.4416	254.12	189.26	0.684167	5.13383	0.0234639	0.714508
Bzw2	85.1178	83.5358	84.3764	55.0753	61.4518	58.4807	0.685586	14.4908	0.000140845	0.02274
Prkar2a	37.2099	42.7355	35.0242	23.5855	33.0894	22.9481	0.687045	6.79525	0.00914006	0.41735
Efemp2	45.2333	49.3474	43.1611	26.1353	35.3714	34.052	0.688058	8.0739	0.00449074	0.273389
Esyt2	134.188	133.206	120.285	83.3779	95.6822	90.9288	0.690123	18.735	1.50198e-05	0.00398127
Kirrel	47.0938	58.0557	44.93	26.9002	42.8695	34.9157	0.691724	8.56733	0.00342249	0.236803
Ddx21	64.1872	54.5079	53.7745	37.2268	42.3805	40.7144	0.691732	9.83796	0.00170947	0.148176
Cdc42bpa	196.282	210.291	209.614	144.7	142.79	144.845	0.695238	22.3144	2.31467e-06	0.000880501
Gm22	62.7918	58.8621	55.1896	40.5416	41.8915	41.8248	0.69666	9.73572	0.00180721	0.152206
Cnn2	277.447	260.606	248.353	126.342	235.212	192.221	0.696744	8.38277	0.00378795	0.247018
Gm6548	312.564	360.591	270.111	166.373	262.27	236.76	0.698331	9.21357	0.00240228	0.188418
Gm10080	40.9309	39.5102	36.2624	25.1154	31.9484	25.1689	0.69895	6.33402	0.0118444	0.486365
Scd1	97.3273	69.8281	74.8244	62.9797	51.0196	56.63	0.698955	12.2248	0.000471588	0.05606
Mpp6	97.5598	85.4709	65.9799	57.4976	57.8657	60.3313	0.699359	12.4927	0.000408541	0.0504029
Gm5177	33.489	35.9623	38.9157	24.8604	25.1023	26.526	0.70021	5.83089	0.0157471	0.57506
Mybbp1a	51.9776	50.4762	41.3922	32.8922	33.9044	34.7923	0.700354	7.71758	0.00546855	0.311258
Zhx3	31.1633	29.5117	32.5477	18.7409	21.3533	25.9092	0.702535	4.9373	0.0262831	0.765522
Runx2	107.56	115.95	96.4049	68.9716	71.8839	85.9937	0.702748	14.9003	0.000113348	0.0193893
Abl2	40.0007	48.541	39.4464	28.94	31.9484	29.9806	0.70415	6.68246	0.00973663	0.431466
Gm8750	28.14	31.7694	32.3708	19.7608	23.9613	21.8377	0.704939	4.80181	0.0284299	0.798134
Adamts12	108.955	95.1469	94.2822	55.2028	82.316	74.8898	0.705427	13.6142	0.000224483	0.0324535
Trak2	92.5597	82.2456	76.4164	52.1431	63.2448	63.4158	0.705442	12.3367	0.00044415	0.0536364
Csrp1	876.294	934.536	707.382	376.476	743.452	679.93	0.706867	4.47139	0.0344669	0.885144
Ppp1r2-ps2	47.559	51.7664	36.0855	31.9998	32.7634	31.8313	0.707426	6.89771	0.00863063	0.405808
Ltbp1	181.864	147.881	146.819	104.414	117.361	119.182	0.70879	16.1441	5.87003e-05	0.0117524
Txnip	29.8842	39.3489	31.8402	26.0078	22.3313	23.9351	0.7094	5.08332	0.0241571	0.72425
LOC105246638	209.539	226.095	216.336	133.481	162.35	171.124	0.709498	17.798	2.45643e-05	0.00572099
Rab3gap2	36.5123	38.0588	31.3095	24.7329	26.0803	24.9221	0.709572	5.31627	0.0211272	0.682048
Cav1	116.979	91.4378	97.1125	80.9556	62.2668	75.6301	0.709928	13.2426	0.000273652	0.0370492
LOC102642097	45.931	54.3466	43.338	21.8006	43.0325	38.0001	0.710035	7.17155	0.00740687	0.381581
Srsf7	71.7454	72.4084	72.171	49.7208	53.3017	51.9417	0.710097	10.7751	0.00102874	0.101645
Gm32899	401.751	459.608	422.767	274.484	325.515	321.027	0.710425	17.1399	3.4726e-05	0.007695
Lrrc32	240.12	232.707	192.987	151.457	146.539	180.007	0.711286	14.7918	0.000120057	0.0199573
LOC102635048	211.98	231.417	219.52	141.258	169.033	166.189	0.712049	18.5181	1.68302e-05	0.0043308
LOC102641574	204.887	229.32	210.853	138.836	157.297	167.669	0.712337	18.093	2.10374e-05	0.005163
Kpna6	50.466	44.0256	53.4207	36.9719	34.7194	34.7923	0.713846	7.17492	0.00739295	0.381581
Abl1	58.3731	66.2803	46.3451	34.0396	43.0325	46.143	0.714394	8.25412	0.00406597	0.256438
Zbed6	47.3264	59.0233	43.338	33.9121	41.2395	32.6949	0.714397	7.23015	0.00716893	0.374425
Atxn2l	153.026	172.877	130.898	113.338	107.907	108.572	0.715521	15.1965	9.68847e-05	0.0174118
Dr1	36.1634	33.0595	34.4935	21.5457	28.8514	24.4286	0.715667	4.97309	0.0257446	0.756236
Heatr5a	86.5131	93.8568	81.7231	65.147	62.7558	61.4417	0.716036	11.8908	0.000564119	0.0639227
Lrrc59	54.6521	56.2818	47.9371	33.1472	43.0325	38.9871	0.718735	7.41997	0.00645038	0.34238
Herc1	35.0006	34.1884	31.1326	19.6333	25.9173	27.1429	0.718821	4.69617	0.0302299	0.823715
Myh9	897.109	946.147	726.486	547.439	683.467	635.021	0.718977	9.46391	0.00209554	0.170208
Plxna4	57.6754	60.7973	67.2181	50.4857	38.7945	45.4027	0.719035	8.64581	0.00327814	0.231642
Tubb4b	228.957	233.513	220.051	164.844	170.989	160.637	0.720702	18.7153	1.51757e-05	0.00398127
Zdhhc3	44.7682	50.315	50.5905	35.442	31.4594	38.9871	0.720752	6.70104	0.00963565	0.430519
Cpne1	65.4663	58.5395	48.9985	36.3344	41.0765	48.3638	0.720753	7.95117	0.00480562	0.284154
Arl6ip5	76.9781	79.6654	85.9684	56.0952	59.8217	60.8248	0.722054	10.6212	0.00111801	0.108585
Prelp	37.0937	29.9955	37.5006	20.0158	32.4374	23.8118	0.723296	4.72665	0.0296986	0.818591
Sec16a	94.1877	82.2456	76.2395	64.637	57.2137	62.6755	0.723824	10.7666	0.00103348	0.101673
Rlim	38.9542	40.1552	45.9913	24.9879	34.3934	32.078	0.725014	5.57062	0.0182643	0.622187
Ctnnd1	135.351	139.011	143.811	99.9515	103.832	102.403	0.725539	15.0347	0.000105553	0.0183904
Id1	112.211	148.365	115.686	94.7245	100.083	80.6885	0.72565	12.3527	0.000440358	0.0534613
Mapk6	154.538	166.426	143.458	111.171	106.929	122.143	0.725961	15.1387	9.98951e-05	0.0178126
Tmpo	30.0005	32.0919	29.7175	16.9561	26.5693	23.6884	0.726309	4.05603	0.0440138	0.995405
Bok	114.769	123.368	116.57	65.5294	102.854	91.7925	0.726717	12.2267	0.000471106	0.05606
Col12a1	760.943	701.829	603.371	438.945	541.493	536.69	0.726949	9.92316	0.00163212	0.143828
Pxylp1	81.1642	90.3089	70.7559	63.9996	54.9317	58.7274	0.726959	10.1047	0.0014789	0.131854
Slit3	116.049	114.66	90.7445	69.4816	88.8361	77.6041	0.72726	11.9027	0.000560533	0.0639227
Mrpl17	59.1871	65.3127	52.5363	42.9639	46.4556	40.4676	0.727335	7.72501	0.00544611	0.311258
Rpl12	207.213	218.999	211.029	138.071	167.892	162.241	0.727845	16.2566	5.53167e-05	0.0112728
Thbs1	1254.44	1272.87	1387.88	637.956	1138.9	1105.46	0.72815	4.32684	0.0375158	0.916767
Papss1	30.8145	30.1567	29.5406	21.9281	25.4283	19.1234	0.728684	3.92431	0.0475928	1
Immt	54.0707	53.0565	60.1425	41.0515	40.9135	41.0845	0.729305	7.18701	0.00734334	0.380919
Fmnl2	45.931	48.0572	49.3522	27.5377	39.4465	38.4936	0.729622	6.14819	0.0131547	0.517659
Whsc1	33.8378	35.6398	34.4935	23.3305	25.9173	27.2663	0.72995	4.45723	0.0347538	0.889262
Rpl4	895.597	961.951	820.945	477.702	753.884	744.58	0.730056	5.76045	0.0163908	0.59007
Rpl18a	482.45	507.665	501.836	319.488	422.501	359.027	0.730714	12.2066	0.00047622	0.0563173
Lars2	70.3501	79.0203	64.211	47.2985	50.2046	59.9612	0.730778	9.05815	0.00261527	0.199755
Cnn3	515.125	562.173	538.983	298.452	459.177	436.014	0.730921	7.55747	0.00597617	0.329469
Srcap	51.3962	51.2826	37.5006	33.7846	36.5125	33.065	0.731121	5.94137	0.0147895	0.554607
Rpl22	46.0473	41.6066	38.9157	31.1074	30.6444	31.5845	0.731271	5.36132	0.0205881	0.671837
Twist1	47.0938	42.8967	45.4607	31.8723	31.7854	36.2728	0.731545	5.7225	0.0167488	0.596175
Rps2	4625.55	5150.83	4266.94	2607.79	3891.35	3884.77	0.731737	4.27249	0.038734	0.933543
Adss	41.7449	45.6383	48.6447	28.5576	35.2084	36.643	0.731927	5.72902	0.0166868	0.596175
Fbln2	1353.74	1608.79	1356.92	734.465	1272.07	1189.97	0.732169	4.29476	0.0382301	0.924326
Rcan1	55.6986	53.8628	61.027	36.5894	36.0234	53.5456	0.733161	7.10469	0.00768823	0.383524
Ivns1abp	36.9774	32.2532	43.8687	28.5576	25.2653	29.9806	0.734863	4.6567	0.0309325	0.829566
Herc2	70.3501	67.4092	67.395	48.1909	50.2046	53.7924	0.735311	8.38852	0.00377598	0.246942
Szrd1	55.001	52.5727	54.8358	42.3264	36.5125	41.7014	0.735811	6.62125	0.0100769	0.439763
Tuba1a	156.514	183.521	165.038	112.955	127.305	134.851	0.735858	13.9988	0.000182932	0.0278349
Txndc5	421.751	483.798	443.64	285.576	347.846	370.624	0.73701	11.2783	0.000784163	0.0810448
Usp47	67.9082	74.3436	67.395	50.9957	54.7687	50.2144	0.737462	8.42142	0.00370826	0.244361
Fgf2	101.862	107.081	90.3907	65.5294	76.611	80.6885	0.737704	10.9015	0.000960855	0.0966104
LOC105242669	2309.11	2574.45	2108.35	1294.91	1965.48	1953.43	0.737929	4.52407	0.0334213	0.870784
Slc35b4	43.2566	33.2208	39.6233	29.705	28.1994	28.5001	0.738047	4.65623	0.030941	0.829566
Rps26	122.444	135.463	96.4049	82.613	92.7482	88.5847	0.738193	11.0826	0.000871412	0.0883961
Elovl5	35.6983	31.7694	40.6846	28.5576	24.9393	27.0196	0.738358	4.32853	0.0374785	0.916767
Huwe1	185.585	196.422	160.616	125.067	141.323	138.059	0.738457	13.6158	0.00022429	0.0324535
Akap12	68.7221	68.2155	49.3522	41.8165	45.6406	51.4482	0.739134	7.38491	0.00657734	0.348309
H3f3c	34.3029	38.0588	36.0855	21.4182	28.3624	31.091	0.739589	4.29624	0.0381967	0.924326
Srpx2	139.072	124.82	116.747	87.4576	91.1181	105.734	0.74009	12.0631	0.000514292	0.0598887
Cap1	310.354	313.34	263.566	199.903	240.428	223.436	0.740959	12.6122	0.000383237	0.0476287
Eno1	62.2104	58.5395	61.5576	48.8284	42.7065	44.7858	0.741233	7.10288	0.00769603	0.383524
Pitrm1	50.466	50.4762	52.1825	36.7169	41.4025	36.5196	0.742235	5.92127	0.0149591	0.556679
Adcy1	38.3728	36.2848	38.562	21.8006	29.0144	33.9287	0.742284	4.38438	0.0362697	0.90571
Rab35	40.8147	39.5102	41.5691	31.8723	30.1554	29.4871	0.744479	4.63168	0.0313867	0.835905
Gm9118	54.6521	57.0881	59.9656	39.2667	46.1296	43.6754	0.74517	6.47412	0.0109456	0.463494
Gm6682	153.026	165.459	150.356	107.346	119.317	126.338	0.745993	12.9706	0.00031642	0.041034
Dcakd	48.9543	43.5418	53.9514	29.195	40.5875	40.4676	0.74638	5.46987	0.019347	0.646232
2410089E03Rik	52.0939	47.2509	46.8758	36.4619	37.4905	36.1495	0.746533	5.45436	0.0195195	0.650385
Gm6981	30.6982	32.0919	41.9229	25.4978	27.3843	26.0325	0.747425	3.88484	0.0487238	1
Nt5dc2	58.8382	52.4114	54.1283	36.0794	50.2046	38.4936	0.747957	6.09072	0.0135894	0.531103
Gnb2l1	1850.73	2037.76	1800.74	1033.17	1598.4	1671.63	0.748438	4.08438	0.0432813	0.989638
Gm5879	350.355	395.424	360.148	224.126	308.726	303.631	0.748902	8.93093	0.00280381	0.206742
Tbc1d2b	48.7218	46.7671	52.5363	34.1671	44.1735	33.5585	0.749453	5.38529	0.0203072	0.665068
Map4k4	207.329	234.642	196.525	164.844	160.068	158.663	0.750476	13.0175	0.000308586	0.040692
Elmsan1	56.6289	56.6043	54.6589	43.6013	42.8695	40.8378	0.75168	5.988	0.0144035	0.548825
Msrb3	150.7	147.236	136.559	95.4894	125.349	108.942	0.751926	11.5017	0.000695323	0.0755716
Gdi2	151.631	161.427	156.371	104.669	137.574	114.494	0.752854	11.6538	0.000640713	0.0709885
Snx7	67.6756	56.7656	65.6261	40.924	54.6057	48.8573	0.752987	6.6984	0.00964995	0.430519
Jag1	64.1872	83.052	81.9	62.4697	58.8437	52.8053	0.753143	7.70977	0.00549227	0.31183
Eif4g1	291.749	288.343	260.559	184.222	227.225	228.494	0.753905	11.4791	0.000703822	0.0760436
Rps25	79.8851	82.4069	58.7274	51.3781	60.6368	56.1365	0.75404	7.62753	0.0057484	0.320928
Arl4c	75.4664	80.3104	71.6404	53.6729	57.2137	62.182	0.754245	7.64745	0.00568526	0.318822
Grk6	41.5123	38.5426	44.0456	27.2827	36.3495	30.8442	0.754851	4.31279	0.0378269	0.919447
Chpf2	89.4202	99.1785	96.9356	60.3024	79.871	77.3574	0.754942	9.05705	0.00261684	0.199755
LOC105242736	40.6984	38.8651	40.6846	30.5974	30.1554	30.8442	0.755313	4.16286	0.0413195	0.96838
C78339	49.7683	46.6059	53.7745	36.7169	39.4465	38.2469	0.755405	5.18699	0.0227565	0.707552
Frs2	63.3732	59.0233	54.1283	39.6491	46.9446	47.9936	0.755757	6.07439	0.0137155	0.535117
Cks1b	45.4659	45.9608	45.1069	30.7249	37.3275	36.0261	0.755774	4.70386	0.0300949	0.823604
Tuba1c	373.262	388.49	395.879	300.619	280.852	301.903	0.75609	14.1507	0.000168737	0.0265603
Tuba1b	526.288	519.76	498.122	366.914	402.452	410.105	0.756526	13.4764	0.000241576	0.0336204
4930523C07Rik	72.9082	63.5388	47.5833	43.9838	49.5526	47.0066	0.756989	6.26304	0.0123283	0.498018
Qrich1	88.955	87.8899	76.2395	60.1749	60.6368	72.5457	0.757154	8.14604	0.00431553	0.266075
Mta2	49.4195	48.541	42.0998	33.1472	39.9355	33.9287	0.757482	4.75251	0.0292555	0.810249
Map4k3	43.024	40.1552	37.6775	24.4779	33.5784	34.2988	0.757715	4.0961	0.0429823	0.987943
Supt6	40.3495	40.9615	41.746	33.4022	33.5784	27.1429	0.7584	4.14495	0.0417589	0.975543
Myof	290.354	287.215	243.4	196.843	208.806	222.942	0.758472	11.4131	0.000729281	0.0767055
Ppp3cb	43.838	44.8319	39.9771	28.6851	32.2744	37.5066	0.758882	4.3135	0.0378111	0.919447
Tor1b	62.0941	67.893	53.9514	55.0753	39.4465	46.3897	0.759347	6.13031	0.0132884	0.52202
Stip1	51.5125	51.4438	47.7602	40.0316	33.7414	41.7014	0.759543	5.01934	0.0250658	0.743955
Ctps	53.7219	46.7671	47.4065	31.1074	41.4025	40.8378	0.759786	4.9152	0.0266213	0.767178
Wdr45b	49.5357	50.1537	57.4892	34.4221	42.8695	43.1819	0.759821	5.22043	0.022323	0.700825
Ppfibp1	164.189	176.102	141.866	107.728	132.847	129.299	0.759967	10.4059	0.00125614	0.1175
Rad21	74.885	87.2449	77.4777	55.7128	73.1879	54.9028	0.760233	7.53305	0.00605772	0.330306
Prss23	254.19	246.414	219.52	131.951	223.965	198.02	0.761263	5.63955	0.0175597	0.609942
Ddx39	99.1878	122.078	80.4848	67.9517	75.7959	88.2145	0.761765	7.5655	0.00594963	0.329469
Fyco1	59.4196	58.217	54.6589	41.689	46.9446	43.9222	0.762613	5.57832	0.0181842	0.621311
Vapa	46.2799	58.0557	50.0598	37.2268	40.2615	41.3313	0.762899	4.98863	0.0255144	0.751406
Mrpl28	58.6057	54.3466	55.8972	41.8165	45.6406	42.6884	0.764034	5.39743	0.0201664	0.663225
F2r	122.793	125.465	118.87	78.0234	110.678	94.6301	0.764599	9.38052	0.00219304	0.176113
Slc6a8	70.9315	85.7935	72.171	56.2227	63.0818	57.3703	0.764966	6.97054	0.00828625	0.399842
LOC102642864	42.3263	54.5079	33.0784	21.4182	35.6974	43.1819	0.765405	3.9242	0.0475958	1
Tgfb2	141.747	161.105	152.125	120.732	106.603	124.241	0.765735	10.5616	0.0011546	0.110376
Atl3	116.397	117.885	114.094	83.1229	91.6071	94.5068	0.765775	9.55862	0.00199013	0.163981
Tsc22d3	410.356	304.631	257.905	200.54	278.407	275.007	0.766839	4.19221	0.0406102	0.957382
Serpine1	495.706	477.992	504.136	321.528	400.659	422.689	0.767012	8.52222	0.00350837	0.239183
Gars	186.515	196.099	147.88	125.704	139.367	145.832	0.767356	9.07253	0.00259478	0.199405
Arl5a	89.0713	85.9547	81.0155	65.2745	66.0158	66.9937	0.767458	7.56137	0.00596326	0.329469
Aspn	108.607	94.018	92.8671	68.5892	77.752	82.6626	0.767939	8.2654	0.00404078	0.256186
Srsf2	81.3968	91.7603	86.676	53.2905	75.7959	72.4223	0.768518	7.43296	0.00640398	0.342328
Ankrd50	55.5824	58.8621	60.4963	45.7686	51.3456	38.7404	0.769746	5.30562	0.0212567	0.684293
Aldh18a1	47.6752	46.6059	48.4678	37.3543	36.3495	37.1365	0.769753	4.33355	0.0373681	0.916767
Erbb2ip	100.699	108.371	103.127	72.5413	82.642	87.4743	0.770187	8.4725	0.00360556	0.242436
Tubb5	400.007	420.259	397.294	282.134	337.74	328.059	0.771061	10.7804	0.00102581	0.101645
Lgalsl	68.4896	59.9909	62.4421	40.1591	52.4867	55.8898	0.771102	5.71526	0.0168181	0.59683
Gapdh	163.724	180.457	186.442	138.453	139.204	135.468	0.771432	10.7965	0.0010169	0.101353
Gm6654	113.374	127.239	94.9898	84.5253	89.4881	87.3509	0.771714	8.36138	0.0038328	0.2479
Clasp1	55.5824	52.5727	63.6803	43.7288	47.9226	42.1949	0.772074	5.09996	0.0239264	0.723168
LOC102642938	60.3499	55.4755	56.0741	42.0714	44.0105	47.8703	0.772396	5.08647	0.0241133	0.72416
Cdc27	65.6988	68.6993	65.9799	50.8682	52.6497	52.682	0.772601	5.91328	0.0150271	0.556679
Mob1a	129.653	133.206	132.137	104.031	101.224	102.773	0.77271	9.6211	0.00192355	0.160556
Pigk	66.3965	70.7957	72.7017	52.908	51.8346	58.9742	0.773049	6.16662	0.0130183	0.51585
Ssr4	59.0708	64.8289	49.8829	36.0794	52.6497	46.8832	0.773487	5.08947	0.0240715	0.723858
LOC102642963	117.676	122.24	91.6289	74.5812	93.5632	90.8054	0.773857	7.80545	0.0052089	0.302514
Pcna	53.1405	55.9593	54.1283	42.4539	43.0325	41.9482	0.773873	4.76446	0.0290532	0.807493
Olfml2b	173.84	207.872	226.242	143.935	175.064	156.442	0.774712	8.43747	0.00367568	0.243276
Med25	52.0939	42.8967	45.2838	36.2069	35.3714	38.1235	0.775278	4.04361	0.0443388	0.998053
Iars	70.1175	69.1831	67.395	56.2227	52.8127	52.8053	0.776014	5.90506	0.0150975	0.556679
Cops2	117.909	106.274	101.712	76.876	81.664	96.7275	0.77611	8.0282	0.00460545	0.277717
Srsf3	184.654	212.549	177.067	143.298	155.667	151.137	0.776547	9.90643	0.00164702	0.144583
Pkm	175.119	181.424	177.951	143.298	130.565	145.338	0.777122	10.3403	0.0013016	0.119308
Ahnak	681.407	638.936	594.35	488.411	485.42	529.534	0.777746	9.31458	0.00227337	0.181425
Cct5	194.422	198.357	185.38	136.286	163.002	154.715	0.777877	10.1826	0.00141775	0.127397
Lima1	171.282	172.877	196.525	119.585	144.909	160.143	0.777927	8.55897	0.00343825	0.236803
Dok1	65.2337	61.1198	68.8101	49.9758	52.1606	51.0781	0.778081	5.46811	0.0193666	0.646232
Amotl2	119.072	116.434	89.1524	69.7366	90.9551	94.3834	0.778393	7.07093	0.00783444	0.389572
March8	52.6753	56.2818	54.3052	45.2587	44.6626	38.3702	0.778898	4.54248	0.0330637	0.868069
Rpl3	351.75	386.393	356.079	220.556	312.149	328.306	0.778976	5.68408	0.0171196	0.598552
Gbf1	90.8155	87.5674	96.228	72.7963	72.3729	70.8184	0.779408	7.13117	0.00757553	0.383379
Cand1	59.1871	56.4431	63.1496	50.6132	41.8915	48.117	0.77961	4.93795	0.0262731	0.765522
Ppap2a	217.794	223.998	180.958	131.569	190.549	168.41	0.779944	6.461	0.0110268	0.46532
Rn28s1	175.701	192.874	168.222	113.338	155.667	153.974	0.780437	7.87686	0.00500713	0.293508
Nop56	108.955	107.887	83.8458	77.131	80.686	79.7015	0.782731	7.10569	0.00768396	0.383524
Eif3b	60.9313	69.0218	63.5034	52.653	51.0196	49.2274	0.783327	5.15129	0.0232291	0.712892
Ccdc6	100.816	104.339	99.2352	75.3461	85.4131	79.9483	0.783582	7.37197	0.00662482	0.349203
Fdft1	61.3964	54.8304	56.9585	47.8084	47.4336	41.7014	0.783746	4.59506	0.0320641	0.848993
Gm5643	85.9317	92.7279	70.4021	50.9957	66.6678	79.3314	0.783767	5.97277	0.0145284	0.549063
Ttll5	46.8613	56.9269	50.0598	35.8245	44.3366	41.578	0.784359	4.05984	0.0439147	0.995405
Srsf5	155.7	209.001	154.779	157.067	130.239	124.241	0.785399	5.99092	0.0143797	0.548825
Kidins220	52.9079	56.1205	49.5291	41.9439	44.0105	39.7274	0.78569	4.12873	0.042161	0.97983
Hnrnpa1	216.399	223.031	183.965	135.776	164.958	194.319	0.786483	6.34422	0.0117765	0.486365
Gm8451	238.609	280.603	224.296	176.318	212.229	201.845	0.786575	7.72157	0.00545649	0.311258
Hn1	58.1405	62.0874	66.5106	52.0156	47.5966	48.6105	0.786689	4.8106	0.0282853	0.796033
Pdgfra	89.3039	84.0196	63.3265	64.892	62.9188	60.3313	0.787866	5.66916	0.0172657	0.601636
Gm10071	353.146	367.364	363.685	282.771	310.682	269.085	0.788084	9.83365	0.00171348	0.148176
Dazap1	51.8614	58.5395	51.4749	42.9639	44.6626	41.2079	0.788868	4.083	0.0433167	0.989638
Flnb	107.676	101.436	100.12	81.5931	84.435	80.195	0.78898	7.03045	0.00801352	0.395626
Nap1l1	247.097	247.866	257.728	183.584	215.163	200.981	0.789224	9.60899	0.00193627	0.160556
Slc39a7	67.7919	67.0866	73.9399	55.9677	58.5177	51.8183	0.789273	5.23892	0.022087	0.696291
Gas1	73.9548	79.3428	53.4207	64.2545	56.3987	44.0456	0.789609	5.09064	0.0240553	0.723858
Pgls	64.0709	66.6028	65.803	55.9677	52.8127	47.8703	0.790182	4.8858	0.0270785	0.772701
Cdc42bpb	113.839	122.078	100.297	94.7245	88.6731	84.76	0.790336	7.15626	0.0074703	0.381581
Anapc1	59.8848	58.7008	57.3123	45.7686	46.9446	47.7469	0.791447	4.32062	0.0376532	0.917543
Usp24	50.6986	61.2811	49.706	38.6292	47.9226	42.5651	0.791521	3.97021	0.0463121	1
Ubqln2	71.3966	70.4732	70.579	54.5654	55.7467	59.4677	0.791988	5.1848	0.0227852	0.707552
Frmd6	72.9082	76.7626	74.1168	56.4777	67.3198	55.1495	0.79243	5.24591	0.0219984	0.696291
Coro1c	79.1874	79.9879	73.4093	61.5773	63.4078	61.0716	0.792744	5.43216	0.0197692	0.655831
Ppp1r15b	87.9085	77.5689	80.6617	63.8721	69.7649	63.2924	0.792833	5.68891	0.0170725	0.598552
Glipr2	51.1637	56.9269	62.0883	47.0435	42.7065	46.8832	0.79576	3.99961	0.0455108	1
Spag9	176.515	159.976	142.573	119.84	136.922	128.189	0.796013	7.55206	0.00599415	0.32957
Ap2a1	65.2337	65.9578	57.3123	48.4459	55.5837	47.3768	0.796033	4.41552	0.0356135	0.896188
Uso1	181.398	170.136	170.168	138.453	137.737	143.241	0.796515	8.46161	0.00362721	0.242436
Gna11	64.7686	67.893	71.8172	62.0872	51.1826	51.0781	0.796536	4.76278	0.0290816	0.807493
Ergic1	56.1638	52.0889	58.1967	47.8084	44.6626	41.3313	0.79674	3.87273	0.0490767	1
Lamb1	199.189	232.707	176.359	153.497	169.848	165.819	0.79675	6.99607	0.0081689	0.396696
Copb1	252.446	257.219	239.155	199.266	197.395	205.793	0.797076	9.24303	0.00236393	0.186693
Pten	179.189	199.163	175.475	126.979	164.795	154.468	0.79811	7.30735	0.00686733	0.361152
Hif1a	250.469	249.317	215.982	172.748	189.571	214.429	0.798135	7.24051	0.00712769	0.373982
Nme2	308.959	404.132	402.955	275.377	335.784	288.209	0.798256	5.2292	0.0222108	0.698262
Myo5a	59.4196	67.7317	60.1425	53.6729	49.2266	48.117	0.799108	4.24842	0.0392869	0.939483
Nudt21	116.514	113.047	87.7373	83.6329	90.9551	81.4288	0.799473	6.05943	0.0138322	0.537607
Rasl2-9	335.122	329.628	259.497	222.214	258.521	265.754	0.799874	5.71042	0.0168645	0.59683
Rps13	81.513	88.535	73.763	52.653	76.937	67.2404	0.799964	5.13276	0.0234784	0.714508
Ckap4	539.661	614.101	558.087	370.101	519.976	493.631	0.800201	4.5583	0.0327596	0.863402
Mast4	72.0943	75.9563	68.4563	57.2426	60.6368	57.2469	0.801589	4.78001	0.028792	0.805329
Impdh1	132.909	126.11	112.148	101.099	102.202	97.0977	0.8019	6.72006	0.00953344	0.430022
Ppp3r1	97.6761	99.6623	102.95	77.7684	82.316	83.0327	0.802219	6.02101	0.0141366	0.543187
LOC102642137	85.8154	95.1469	76.2395	61.1948	78.241	69.3379	0.804321	5.13272	0.0234788	0.714508
Cd44	275.005	258.348	269.58	224.763	187.452	239.845	0.804672	6.66377	0.00983926	0.433535
Gm2225	119.653	122.723	91.0982	87.5851	95.0302	88.2145	0.804692	5.81135	0.0159231	0.577787
Flna	786.874	810.361	747.006	517.861	688.847	699.177	0.804797	4.404	0.0358548	0.899287
Actr3	600.243	586.847	504.313	389.607	502.861	482.651	0.804873	4.90269	0.0268148	0.770808
Rars	64.1872	63.3775	58.7274	49.2108	52.3236	49.8443	0.805319	3.95429	0.0467521	1
Tnks2	122.56	125.142	112.502	94.597	99.1052	99.0717	0.805331	6.47889	0.0109163	0.463112
LOC102641332	330.82	322.048	266.573	218.389	255.098	274.514	0.805651	5.57303	0.0182392	0.622187
Ran	708.036	698.12	584.09	475.407	556	588.878	0.806118	4.87245	0.0272887	0.776755
Tgfb1i1	151.282	163.685	156.017	109.513	145.398	128.435	0.806259	6.71581	0.00955616	0.430197
Ndufa10	67.5593	72.5697	55.3665	47.0435	55.2577	56.7534	0.806298	4.10469	0.0427645	0.985733
Eif4a1	354.657	393.65	386.327	254.723	339.044	331.02	0.807028	5.39385	0.0202078	0.663629
Rps20	567.219	610.875	494.407	392.412	500.253	471.547	0.807645	4.76915	0.0289742	0.806471
Eif4g3	246.167	270.927	221.112	200.923	200.492	200.364	0.807687	7.14964	0.00749789	0.381581
Afap1	78.3735	79.3428	77.3008	67.5693	62.1038	61.9352	0.807924	4.66356	0.0308093	0.8293
Kpnb1	142.095	138.689	151.241	108.366	126.816	117.208	0.80807	6.79459	0.00914344	0.41735
Gm8623	265.121	300.116	258.082	189.449	253.305	229.234	0.808279	5.67067	0.0172508	0.601636
BC005537	116.979	117.079	117.985	97.0193	97.1492	93.0262	0.808314	6.22091	0.012625	0.508207
Dst	270.47	245.769	216.867	181.672	212.229	204.436	0.808316	6.32315	0.0119172	0.4866
Eif3l	80.3502	84.6646	85.9684	64.382	69.7649	70.695	0.808744	4.89051	0.0270046	0.772701
Anapc5	310.703	295.6	263.92	200.668	250.045	260.202	0.808922	5.62648	0.0176911	0.609942
Tnrc6a	75.8153	72.4084	65.4492	52.0156	61.7778	60.7015	0.80928	4.33976	0.0372321	0.916767
Etf1	127.444	146.107	112.325	97.4017	118.665	99.3185	0.809761	5.7984	0.0160408	0.581135
Rpl13	410.123	422.033	388.273	330.069	346.542	321.027	0.809795	8.00382	0.00466786	0.278899
Ykt6	86.862	93.2117	94.2822	68.2067	78.893	77.234	0.81021	5.14827	0.0232696	0.712892
Fkbp9	527.335	523.469	551.542	362.834	479.878	469.449	0.810678	4.96195	0.025911	0.75917
Map4	397.449	403.487	366.869	289.145	341.326	326.455	0.811527	6.92193	0.00851452	0.404866
Parva	168.956	195.777	167.868	122.9	168.87	144.721	0.811736	5.62235	0.0177329	0.610461
Copa	246.748	251.252	224.473	195.951	195.113	201.475	0.812538	7.48295	0.00622859	0.336875
Rps13-ps4	175.817	177.554	157.255	124.557	153.711	140.773	0.812901	6.46055	0.0110295	0.46532
Timm17a	96.397	98.0497	94.8129	77.3859	82.153	77.9742	0.813603	5.1659	0.0230345	0.710459
Atp1a1	192.213	193.842	190.51	139.728	171.152	162.734	0.81366	6.83633	0.00893221	0.41442
Gspt1	77.2106	89.1801	91.452	71.9039	69.9279	69.9547	0.81392	4.69147	0.0303126	0.823807
S100a10	104.537	91.9216	93.044	76.2385	74.9809	86.6106	0.813993	5.07507	0.0242723	0.724509
Rps23	226.399	257.542	188.034	152.477	205.057	195.059	0.81436	4.12483	0.0422582	0.97983
Npm1	198.259	197.873	199.885	146.103	172.293	171.617	0.814368	6.93849	0.00843604	0.402812
Cfl1	590.94	607.005	554.549	425.304	526.497	492.397	0.815995	5.53175	0.0186744	0.634264
Myh10	486.055	469.123	394.995	309.034	413.536	390.488	0.81608	4.01608	0.0450684	1
Rnf11	83.0247	78.3752	104.365	73.9437	64.3858	80.6885	0.816607	4.46825	0.0345302	0.885173
Ipo5	74.5362	72.4084	79.2466	61.0673	60.9628	64.4028	0.816758	4.07704	0.0434697	0.990172
Strap	296.866	303.986	271.88	208.955	257.869	253.293	0.817152	5.97594	0.0145023	0.549063
Pafah1b2	84.6526	78.0527	81.7231	67.1868	63.2448	71.1885	0.817367	4.33148	0.0374138	0.916767
Eif4g2	477.334	518.147	484.324	360.412	429.999	431.079	0.817459	5.90724	0.0150788	0.556679
Smarca4	98.8389	91.4378	95.1667	77.5134	80.36	77.7275	0.817834	4.87212	0.027294	0.776755
Lpp	386.518	388.651	359.44	271.424	335.621	330.774	0.818481	5.72736	0.0167026	0.596175
Fkbp10	245.353	278.184	271.349	191.489	245.97	219.488	0.818533	5.68497	0.0171109	0.598552
Hint1	165.003	169.652	149.826	120.477	136.759	143.981	0.820387	5.96157	0.014621	0.550678
Nme1	208.027	205.292	183.258	163.314	164.469	166.682	0.821132	6.45458	0.0110666	0.466024
Ncor2	82.7921	97.8884	95.5205	78.7883	76.774	73.6561	0.822337	4.46702	0.0345553	0.885173
Asph	92.9086	92.4054	81.1924	72.1589	71.5579	77.4807	0.822414	4.35836	0.0368278	0.911669
Idh2	78.3735	94.1793	79.2466	57.1152	81.012	70.9418	0.8227	4.05764	0.0439719	0.995405
Eif3i	207.911	229.643	237.386	167.138	208.317	185.929	0.82384	5.63426	0.0176127	0.609942
LOC100862433	266.167	306.728	261.974	193.656	269.768	231.332	0.824034	4.21284	0.0401192	0.950862
Cs	122.444	131.432	129.306	101.226	113.286	104.254	0.824202	5.3808	0.0203596	0.66574
Pdha1	123.491	128.368	122.408	93.832	110.352	107.215	0.824307	5.27732	0.0216049	0.687742
Uba2	77.4432	88.6963	96.228	73.4338	74.6549	70.2015	0.824421	4.17196	0.0410982	0.965047
Ufm1	173.026	160.46	140.274	125.832	129.913	138.799	0.825022	5.44977	0.0195709	0.651147
Pi4k2b	153.142	139.818	104.542	100.844	119.806	110.793	0.82595	4.20033	0.0404161	0.955913
Birc6	135.235	128.045	104.011	94.4695	108.233	103.513	0.825958	4.80494	0.0283783	0.797669
Ptms	167.794	143.849	148.764	136.796	130.565	116.468	0.825964	5.35116	0.0207085	0.674253
Rpl27a	179.305	214	186.619	152.222	177.346	153.974	0.826033	5.46884	0.0193585	0.646232
Mycbp2	98.9552	93.373	87.5604	71.6489	88.1841	73.5327	0.826116	4.28156	0.038528	0.929559
Hnrnpa2b1	481.985	459.608	450.008	365.511	385.011	410.599	0.826414	6.22248	0.0126138	0.508207
Ikbip	171.863	178.038	173.706	134.374	150.777	151.754	0.826604	5.93803	0.0148176	0.554607
Fdxr	101.397	105.952	88.4449	81.0831	84.5981	81.182	0.826931	4.43401	0.0352297	0.892429
Msn	580.94	660.061	604.786	467.248	527.149	546.683	0.826957	5.07777	0.0242345	0.724509
Tmem97	131.514	117.24	98.1738	93.5771	89.1621	106.844	0.826999	4.48193	0.0342549	0.885144
Trpc4ap	104.769	91.5991	76.4164	73.5613	77.752	76.7405	0.828349	4.01417	0.0451194	1
Rps10	348.727	391.07	354.664	268.492	345.727	301.657	0.828711	4.67395	0.0306235	0.82814
Rps16	137.561	152.88	131.96	98.9316	132.521	122.02	0.828939	4.83864	0.0278288	0.78707
Nrp2	110.7	102.243	113.386	81.4656	88.9991	102.65	0.829186	4.52876	0.0333297	0.870385
Pdlim5	110.118	114.66	123.823	88.095	98.1272	105.734	0.82976	4.69541	0.0302433	0.823715
Eif2s1	131.281	124.497	143.104	107.601	106.929	119.922	0.830708	4.9585	0.0259627	0.759709
Cct6a	164.654	169.652	168.222	134.374	142.301	144.721	0.830748	5.63877	0.0175675	0.609942
LOC105242499	173.84	161.427	165.923	126.214	139.204	154.961	0.830861	5.28028	0.0215683	0.687535
Gas6	256.749	241.899	238.978	168.541	244.503	206.533	0.831557	3.91665	0.04781	1
Ppapdc1b	101.862	87.7287	122.762	88.2225	92.9112	81.0587	0.831666	4.00575	0.0453453	1
Cox4i1	171.166	157.879	158.67	125.704	142.464	141.637	0.832351	5.29992	0.0213264	0.684947
Gm21451	106.048	99.5011	90.3907	77.8959	86.5541	84.2665	0.832689	4.12537	0.0422449	0.97983
Arpc4	154.654	154.654	142.927	116.27	134.966	128.929	0.83277	5.13952	0.0233871	0.714508
Copb2	437.682	432.193	388.627	323.95	363.984	373.462	0.835262	4.99659	0.0253972	0.749892
Elk4	128.025	125.626	114.625	91.7922	109.7	109.065	0.835415	4.47694	0.0343551	0.885144
Dhx9	126.746	132.077	121.7	108.621	104.973	107.585	0.836276	4.61749	0.0316475	0.83991
Atp5b	754.664	826.649	811.924	597.032	718.024	711.021	0.838334	3.92249	0.0476441	1
Itpripl2	122.444	110.467	117.985	97.2742	99.2682	100.552	0.83884	4.25647	0.0391011	0.93861
Tspan4	135.584	144.817	125.769	99.569	123.882	120.663	0.839282	4.36741	0.0366327	0.908808
LOC102641364	248.028	267.379	281.962	190.469	243.525	241.942	0.839481	4.1324	0.0420697	0.978797
Sec22b	127.909	130.464	127.007	105.434	110.352	110.793	0.839575	4.475	0.0343941	0.885144
Tulp4	107.444	109.661	119.754	89.2424	94.2152	102.033	0.839678	4.10329	0.0427998	0.985733
Ndufb9	147.91	137.399	132.137	109.003	123.067	121.773	0.839712	4.53724	0.0331649	0.868069
Prrx2	104.072	125.465	108.08	85.9277	103.017	97.5912	0.840857	3.94659	0.0469665	1
Cnbp	328.61	359.301	370.053	256.508	327.797	314.735	0.84149	3.93272	0.0473554	1
Psma3	153.491	161.427	154.602	120.222	148.006	130.656	0.841572	4.55508	0.0328213	0.86403
Prrx1	260.353	274.152	255.252	228.333	232.93	210.234	0.842374	5.18673	0.02276	0.707552
Hnrnpul2	187.678	174.328	170.522	137.051	152.896	162.981	0.842483	4.63352	0.0313531	0.835905
Ddost	137.095	147.075	157.078	116.653	129.098	129.669	0.842888	4.43421	0.0352255	0.892429
Lims1	146.398	144.656	143.988	111.935	136.433	122.02	0.843391	4.37442	0.0364823	0.90804
Slc38a10	272.33	268.508	263.566	206.66	248.089	230.468	0.843653	4.86585	0.0273933	0.777643
Eif5a	201.05	225.934	215.629	160.254	204.079	183.585	0.844507	4.26274	0.038957	0.936938
Gnb1	236.167	281.57	252.245	196.971	234.723	224.793	0.844536	4.24958	0.0392599	0.939483
Sfpq	174.073	171.748	167.868	136.541	153.711	147.806	0.844761	4.66842	0.0307222	0.828854
Hars	290.005	284.796	243.754	215.329	233.745	249.468	0.845264	4.19056	0.0406498	0.957382
Kdelr2	300.354	302.051	312.21	264.03	250.208	268.838	0.848244	4.99786	0.0253786	0.749892
Ehd2	329.424	293.02	274.356	234.708	261.618	272.17	0.848643	3.90845	0.0480439	1
Eef1b2	286.284	301.245	282.847	220.174	257.543	268.592	0.849237	4.25008	0.0392484	0.939483
Tm9sf3	183.957	190.294	203.777	159.489	174.575	161.871	0.849943	4.42647	0.0353857	0.892867
Reep5	417.333	454.286	442.755	347.535	385.989	395.053	0.850477	4.41247	0.0356772	0.896802
Peak1	156.979	159.976	149.649	127.362	136.759	137.565	0.852839	4.03375	0.0445988	0.999923
Sh3pxd2b	192.213	205.453	207.315	168.413	175.064	177.91	0.853791	4.33666	0.0373	0.916767
Sec11a	184.538	179.328	178.128	167.138	142.138	158.293	0.854776	3.9435	0.0470527	1
Ldha	317.796	302.857	310.618	269.002	273.68	272.046	0.866623	3.8899	0.0485773	1
Map1lc3b	341.75	345.915	404.37	411.918	441.735	441.443	1.17455	3.88345	0.0487642	1
Tspan31	206.05	191.261	198.647	248.859	216.63	241.325	1.1749	4.24033	0.0394744	0.939483
Tmem30a	152.677	143.204	158.493	184.859	181.258	173.345	1.17595	4.32143	0.0376353	0.917543
Ddah2	244.888	233.836	230.31	261.225	317.039	266.371	1.17955	4.14146	0.0418452	0.976559
Pdlim1	122.793	110.951	112.856	136.286	133.662	142.994	1.17996	4.0822	0.0433373	0.989638
Hp1bp3	175.584	189.004	143.104	196.206	212.881	196.169	1.18077	3.87981	0.0488699	1
Edf1	258.028	232.707	216.867	295.775	267.486	281.299	1.18234	4.3361	0.0373124	0.916767
2010111I01Rik	161.166	154.654	137.62	171.473	186.8	183.462	1.18319	4.5308	0.0332901	0.870347
Adamts1	212.911	200.937	235.44	251.409	258.032	268.345	1.18641	4.88546	0.0270838	0.772701
Slc30a9	105.583	104.984	94.4591	131.569	118.665	115.357	1.18712	4.05471	0.0440483	0.995405
Shisa5	99.7692	105.629	110.202	128.127	126.653	123.624	1.1875	4.23327	0.039639	0.942418
Ncam1	238.26	233.191	210.145	246.819	286.395	284.507	1.18799	4.69662	0.030222	0.823715
Lamp1	681.756	713.44	644.409	836.711	781.758	827.366	1.18811	4.50583	0.0337795	0.876486
Grn	146.282	153.686	167.515	182.819	185.659	192.345	1.18822	4.91585	0.0266114	0.767178
Marcks	124.072	131.754	131.429	157.959	147.517	159.28	1.18872	4.69112	0.0303189	0.823807
Rras	125.351	113.37	106.134	140.876	144.909	128.435	1.18959	4.3807	0.0363482	0.906678
Ube2b	190.352	183.359	183.435	232.668	208.317	228.864	1.19097	5.16982	0.0229826	0.710459
Cstb	89.8853	97.2434	90.7445	124.557	104.973	105.241	1.19328	4.07023	0.0436453	0.992191
2310047M10Rik	92.676	84.3421	85.7915	100.079	116.383	100.552	1.19454	4.02861	0.0447348	1
Cfap20	168.956	177.393	139.212	181.672	196.254	208.137	1.19535	4.57819	0.0323814	0.855407
Rnf181	353.843	359.784	331.845	412.682	423.479	426.021	1.19581	5.93744	0.0148226	0.554607
Ubfd1	101.165	84.3421	102.065	131.696	103.832	111.78	1.19623	4.02265	0.044893	1
Synpo	101.281	92.7279	95.8743	109.896	122.252	118.319	1.19727	4.42562	0.0354033	0.892867
Tcf4	297.098	303.664	331.315	367.296	375.72	384.566	1.19825	5.84728	0.0156012	0.571559
Piezo2	251.283	276.249	263.566	356.332	291.122	309.923	1.19933	4.64263	0.0311871	0.834484
Glg1	203.957	202.066	189.98	243.249	231.463	247.001	1.19946	5.84286	0.0156404	0.572076
Enpp1	247.446	236.738	229.603	296.922	266.508	301.04	1.19974	5.53884	0.0185989	0.63264
Smad7	106.165	102.726	122.585	132.844	111.493	157.182	1.19976	3.97356	0.04622	1
Ube2h	212.097	215.29	204.308	264.03	243.688	258.845	1.20211	6.00971	0.0142274	0.545127
Nfkbiz	225.353	239.48	283.201	303.552	287.373	320.533	1.20704	4.90004	0.026856	0.771021
2900097C17Rik	150.235	179.005	204.838	201.05	201.797	248.111	1.20725	3.89954	0.0482992	1
Fam198b	258.144	249.317	287.977	301.894	333.013	334.845	1.2073	5.75396	0.0164515	0.591321
Slc9a1	77.0944	77.4076	66.1568	87.84	91.6071	89.6951	1.20787	4.0863	0.0432322	0.989638
Col16a1	102.909	99.1785	115.686	105.561	150.94	131.643	1.2093	4.4419	0.0350671	0.890291
Ccndbp1	69.3035	71.6021	71.4635	89.2424	86.0651	84.3898	1.21098	4.08725	0.043208	0.989638
Cnpy2	93.49	93.2117	108.964	114.995	122.904	123.747	1.21132	5.0462	0.02468	0.734414
Sat1	149.189	162.717	166.984	181.162	198.862	206.163	1.21226	6.05576	0.013861	0.537607
Atp2b1	376.867	337.207	350.772	444.3	423.805	436.138	1.21322	6.39946	0.0114155	0.47807
Cept1	65.4663	56.7656	72.3479	84.1429	81.99	72.4223	1.21404	3.87046	0.0491431	1
Pros1	244.423	251.414	228.011	276.524	299.435	311.403	1.21408	6.50472	0.0107589	0.458991
Adgre5	161.282	182.876	163.977	218.261	186.637	217.884	1.21425	5.7007	0.0169582	0.598552
Wdr45	71.5129	64.3451	62.0883	90.8998	81.99	69.9547	1.21488	3.93429	0.0473112	1
Cd164	776.06	822.94	721.356	843.468	944.434	1059.81	1.21531	4.04655	0.0442616	0.998053
Glb1	186.515	180.457	164.154	226.421	209.947	215.416	1.21558	6.33308	0.0118506	0.486365
Ube2r2	297.68	290.44	278.601	346.643	346.053	371.118	1.2157	6.94478	0.00840641	0.402239
Gnaq	91.5132	108.532	109.495	117.8	142.79	119.429	1.21579	5.14973	0.02325	0.712892
Dennd5b	68.3733	66.6028	69.8715	83.5054	82.316	85.747	1.21611	4.16264	0.041325	0.96838
Ccz1	77.6758	58.3783	56.9585	83.2504	74.4919	79.5781	1.21755	3.92963	0.0474423	1
Litaf	195.701	199.325	202.362	255.361	237.82	241.942	1.21899	6.98092	0.00823832	0.398866
Rb1cc1	60.6987	56.4431	59.9656	68.3342	72.3729	77.3574	1.21919	3.87248	0.049084	1
LOC102642954	678.035	718.44	635.742	941.508	751.928	808.859	1.22055	4.12086	0.0423574	0.97983
Setd3	104.42	110.628	105.603	142.915	111.004	141.39	1.22118	5.3454	0.020777	0.674557
Hspg2	119.886	129.98	133.375	139.856	162.513	170.384	1.22157	5.96966	0.0145541	0.549063
M6pr	147.328	138.689	128.776	191.616	153.874	166.806	1.22353	5.72097	0.0167635	0.596175
Rab5b	62.5592	53.0565	63.6803	79.8082	62.5928	79.4548	1.22526	3.94388	0.0470422	1
Cdk6	117.444	114.66	119.931	148.525	139.367	147.806	1.2258	6.30964	0.0120083	0.487682
Ccnl1	188.375	184.004	196.878	220.684	256.402	227.754	1.22612	6.89556	0.00864103	0.405808
Rbms3	95.0016	89.5026	100.297	117.418	124.86	110.422	1.22641	5.6295	0.0176606	0.609942
Yipf3	233.841	234.964	215.982	288.89	285.417	273.65	1.22656	7.47736	0.00624798	0.336875
Atp6v0b	207.213	197.873	206.784	276.779	241.406	239.845	1.22735	6.69465	0.00967028	0.430519
Mgat4b	142.677	140.463	127.361	175.808	165.773	167.176	1.22755	6.6935	0.0096765	0.430519
Metrnl	152.096	129.819	109.672	155.154	152.081	178.28	1.22783	5.29166	0.0214278	0.684969
Cspg4	55.001	61.9261	73.4093	95.8719	71.2319	68.9677	1.22829	4.10509	0.0427542	0.985733
Ext1	147.212	169.329	164.861	206.66	213.044	179.267	1.23245	6.6126	0.010126	0.440039
Cxx1b	166.515	177.554	163.092	190.596	222.661	218.377	1.23333	7.15059	0.00749395	0.381581
Rora	87.7922	95.9532	98.5276	138.963	100.898	112.026	1.23491	5.34741	0.0207531	0.674557
Snw1	73.4896	76.1175	60.3194	89.1149	80.034	92.6561	1.23498	4.88743	0.0270529	0.772701
Lsm10	65.9314	49.6699	57.6661	81.2106	64.8748	70.0781	1.23531	4.29882	0.0381389	0.924326
Csgalnact1	70.3501	71.6021	80.1311	98.9316	92.7482	85.3769	1.23541	5.16094	0.0231004	0.71153
Timp1	393.263	455.254	541.813	639.613	561.542	533.605	1.23667	3.97418	0.046203	1
Cxx1c	165.933	177.231	159.201	195.951	221.194	210.234	1.23678	7.53921	0.00603704	0.330306
Gem	49.652	52.5727	72.171	69.6091	72.2099	76.3703	1.23881	4.44572	0.0349888	0.890105
Pld3	82.2107	78.6978	96.5818	95.1069	110.841	116.591	1.24037	5.76314	0.0163658	0.59007
Cxx1a	171.049	179.812	160.439	195.186	224.617	220.721	1.24057	7.57424	0.00592084	0.328801
Ubxn1	69.8849	67.2479	55.8972	83.1229	75.9589	82.7859	1.24074	4.81736	0.0281745	0.794292
Ctsk	189.422	231.094	247.646	238.532	293.567	305.235	1.24089	5.10724	0.0238262	0.721233
Zbtb20	60.001	56.1205	54.3052	64.892	76.2849	72.7924	1.24312	4.53814	0.0331476	0.868069
Chpf	645.476	643.29	650.247	716.362	867.171	852.288	1.24372	6.19992	0.0127756	0.511068
Zfand3	248.725	258.187	231.372	305.209	318.18	305.111	1.24566	8.70837	0.00316752	0.22452
LOC102640024	110.583	117.563	124.177	133.354	159.253	150.643	1.24582	7.13889	0.00754299	0.38258
Gm3871	168.608	179.973	192.81	235.473	231.463	214.182	1.2462	8.00807	0.00465692	0.278899
Gm12504	243.144	267.379	270.288	320.125	289.329	372.845	1.2463	6.15898	0.0130747	0.517186
Prdm2	54.187	56.9269	52.5363	72.6688	65.8528	67.4872	1.24641	4.47091	0.0344766	0.885144
Brap	77.9083	78.5365	67.7488	94.2145	84.435	103.637	1.24686	5.61688	0.0177883	0.610528
Kdm5b	50.0009	52.4114	59.6119	67.5693	64.5488	71.9288	1.24692	4.44416	0.0350207	0.890105
Gja1	153.724	142.72	159.024	235.982	162.839	174.455	1.24749	4.71534	0.0298947	0.819107
Ap2a2	358.262	341.884	247.999	372.523	385.5	436.754	1.2479	4.25614	0.0391087	0.93861
Minos1	99.7692	95.6307	85.084	108.876	111.982	132.63	1.24801	6.39009	0.0114759	0.478467
Tmod3	192.678	186.746	180.428	227.058	231.3	247.124	1.24802	8.59983	0.00336194	0.236101
Aplp2	115.467	114.338	105.957	155.027	130.076	138.059	1.24832	7.06453	0.0078625	0.390117
Hpcal1	59.1871	59.8297	58.9043	76.621	74.1659	73.5327	1.24838	4.77293	0.0289107	0.806471
Gstt3	50.1171	47.2509	42.8073	54.1829	59.1697	63.4158	1.2485	3.89474	0.0484377	1
Atf3	132.677	112.725	151.771	162.804	153.222	184.942	1.24914	6.31365	0.0119812	0.487682
Jup	51.8614	58.217	63.1496	73.3063	69.9279	75.3833	1.24959	4.8472	0.0276911	0.78512
Cmip	65.0011	81.7618	79.4235	115.888	93.2372	76.247	1.24971	4.99935	0.0253568	0.749892
Clmp	154.538	165.62	180.958	247.711	200.003	184.325	1.24989	5.72035	0.0167694	0.596175
LOC102631979	52.3265	47.896	42.2767	46.0236	64.2228	69.708	1.25029	4.01287	0.0451541	1
Rnft1	48.9543	40.3165	50.9443	58.645	58.3547	60.0846	1.25038	3.9516	0.0468268	1
Pnrc1	85.9317	99.8236	109.495	118.692	126.816	127.325	1.25055	6.81427	0.00904323	0.416848
C1qtnf5	91.8621	90.4702	107.549	127.489	117.524	121.403	1.25184	6.8586	0.00882158	0.411746
Mllt4	94.6528	86.116	76.0626	99.1866	114.59	110.916	1.25186	6.36651	0.0116294	0.482601
Bcap31	356.75	315.275	338.036	407.965	413.699	455.261	1.25197	8.02579	0.00461158	0.277717
Ltbp4	101.979	105.307	119.931	155.919	134.151	123.624	1.25231	6.80261	0.00910247	0.417178
Npc2	209.539	224.482	251.537	316.046	258.521	292.403	1.25313	6.67919	0.0097545	0.431466
Man2b1	90.9318	96.5983	90.9213	119.84	123.23	109.559	1.25413	6.90071	0.00861613	0.405808
Gm9115	251.167	271.894	249.768	248.476	383.87	347.676	1.25489	4.37726	0.0364214	0.907513
Mxra7	464.427	475.089	348.65	494.403	552.251	586.534	1.25546	4.7247	0.0297324	0.818591
Cdkn1b	65.1174	61.1198	54.482	70.7565	78.567	79.9483	1.25616	5.11822	0.0236759	0.717635
Golga7	301.633	308.663	292.753	363.982	394.954	387.034	1.25679	9.7113	0.00183138	0.153675
D8Ertd738e	181.98	165.298	125.238	191.999	197.884	211.098	1.25951	6.21629	0.012658	0.5086
Arap1	71.164	78.5365	74.6475	82.2305	112.471	90.6821	1.25954	6.03388	0.0140338	0.541356
Tspan6	237.911	230.933	280.724	305.209	309.215	339.287	1.26012	7.74314	0.00539171	0.311258
Dmtf1	44.4194	45.6383	45.2838	63.9996	51.6716	56.7534	1.26127	4.1347	0.0420125	0.978797
Sulf1	312.912	322.048	340.69	472.475	332.198	436.754	1.26133	4.93632	0.026298	0.765522
Zmym2	59.8848	57.8945	54.3052	79.9357	61.2888	78.0976	1.26193	5.23985	0.0220752	0.696291
Fnta	113.258	111.112	112.679	143.17	141.975	144.351	1.26199	8.19012	0.00421192	0.263378
LOC105244409	240.12	239.157	250.83	287.361	333.339	310.54	1.26303	9.37546	0.0021991	0.176113
Cnot2	67.9082	66.9254	62.2652	84.2703	75.6329	91.6691	1.26386	5.81814	0.0158617	0.576478
Ctsl	555.242	646.999	706.498	857.747	763.99	812.807	1.26403	5.86288	0.0154635	0.568891
Lgals3bp	54.6521	56.6043	63.3265	87.84	63.4078	71.682	1.26434	5.38506	0.0203099	0.665068
Icam1	48.2566	54.6692	45.6376	68.7167	57.0507	64.0326	1.26486	4.65479	0.030967	0.829566
Pla2g15	62.6755	53.8628	59.6119	76.4935	72.2099	76.3703	1.26513	5.33496	0.0209018	0.676684
Osmr	206.864	181.102	200.947	280.094	240.265	231.702	1.26515	7.72419	0.00544858	0.311258
Tmbim1	208.143	190.939	217.928	290.803	220.705	276.488	1.26545	6.51821	0.0106775	0.456374
Plk2	351.518	395.585	381.905	558.53	397.399	486.722	1.2669	5.12364	0.0236021	0.716347
Arpc5l	81.9782	85.7935	73.9399	97.2742	105.299	106.721	1.26711	6.94778	0.00839235	0.402239
Il10rb	89.0713	81.6006	82.0769	121.115	95.5192	106.968	1.26798	6.95659	0.00835109	0.401652
Slc44a2	224.422	226.901	215.629	251.536	296.99	305.852	1.26841	8.82005	0.00297938	0.216637
Tmem176b	123.258	119.014	160.793	159.999	187.778	168.903	1.26928	7.15282	0.00748462	0.381581
Sec62	98.9552	99.5011	88.6218	117.673	104.484	146.325	1.27115	6.92601	0.00849512	0.404786
Pea15a	131.63	126.916	116.747	145.465	177.02	159.526	1.27176	8.57773	0.00340299	0.236798
Rin2	53.4893	56.4431	68.8101	71.7764	73.1879	84.6366	1.27185	5.62849	0.0176709	0.609942
Sepp1	222.446	233.997	187.68	199.266	317.365	311.403	1.27194	3.98429	0.0459266	1
Ptn	175.352	201.905	210.322	265.05	254.772	234.663	1.27207	8.85989	0.00291505	0.213933
Marveld1	44.1868	40.4777	45.1069	58.0076	59.4957	49.3508	1.27285	4.30344	0.0380353	0.923529
Shfm1	49.3032	52.0889	45.2838	65.0195	50.6936	73.1625	1.27487	4.92878	0.0264129	0.765522
Zfp36l1	314.424	359.301	384.381	377.495	496.504	488.696	1.27495	5.91699	0.0149956	0.556679
Traf3	38.6053	41.1228	42.6304	53.6729	47.5966	56.63	1.27746	4.18897	0.0406879	0.957382
Meis3	57.2103	56.7656	49.5291	70.884	70.2539	69.9547	1.27824	5.61843	0.0177726	0.610528
Taok3	57.5591	52.8952	49.3522	71.139	65.8528	69.3379	1.2783	5.49424	0.0190792	0.645131
Sdc1	249.888	312.05	324.947	453.097	347.846	343.975	1.27997	5.14183	0.023356	0.714508
Cd82	59.0708	53.7016	68.4563	82.868	75.7959	75.6301	1.28006	6.04589	0.0139387	0.539217
Btg2	390.239	419.291	458.498	403.886	601.151	636.255	1.28081	4.08936	0.043154	0.989638
C1s1	52.7916	46.7671	57.1354	51.8881	76.937	73.9028	1.28092	5.48349	0.0191969	0.645247
Syngr2	178.608	182.392	169.284	204.875	243.688	237.501	1.28109	9.84923	0.00169903	0.148176
Ndfip2	62.5592	51.2826	69.1639	82.2305	66.5048	88.0912	1.28134	6.03155	0.0140524	0.541356
Lgals9	39.0704	47.0897	44.0456	46.1511	67.3198	55.2729	1.28295	4.62354	0.0315361	0.837927
Spsb1	171.049	174.974	168.045	225.273	216.467	224.669	1.28401	11.0019	0.000910161	0.0919182
Sema3d	44.5357	37.0912	32.9015	37.0994	56.0727	55.3963	1.28407	4.10004	0.0428823	0.986639
Zc3h7a	75.4664	73.376	71.8172	95.2344	83.131	107.831	1.28433	7.17951	0.00737409	0.381581
Gpr108	51.28	52.2502	56.4278	78.6608	61.2888	67.6106	1.2847	5.7395	0.0165875	0.595273
Celf2	118.025	107.242	98.7045	109.003	172.456	139.539	1.28607	6.29259	0.0121244	0.491523
Mxra8	616.522	627.97	754.081	670.976	906.943	1019.59	1.28624	4.03723	0.0445068	0.999526
Plod2	235.585	211.097	250.83	306.484	295.849	304.124	1.28715	10.4498	0.00122665	0.11569
Ccdc90b	75.2339	73.6985	79.0697	103.776	85.9021	106.721	1.28732	7.5243	0.00608721	0.330796
Exoc3	52.2102	46.9284	45.8145	59.0275	64.7118	64.8963	1.28835	5.33003	0.020961	0.677639
Clip1	84.3038	86.2773	79.4235	109.003	109.211	107.091	1.28851	8.23907	0.00409981	0.257072
Ptprb	59.5359	67.5704	71.9941	75.8561	87.5321	95.7405	1.28866	6.88019	0.00871563	0.408471
Gramd1a	47.559	48.2185	55.8972	70.119	64.5488	62.7989	1.28893	5.59687	0.0179926	0.615686
Acadsb	48.8381	47.0897	48.114	58.7725	66.6678	62.182	1.28953	5.33748	0.0208716	0.676666
Sppl3	62.3267	61.9261	64.7417	95.8719	90.7921	59.5911	1.29021	6.19662	0.0127994	0.511068
Ptpn1	65.4663	62.8937	56.9585	74.8361	94.0522	72.669	1.29056	6.55216	0.0104757	0.450278
Serpina3g	57.094	50.6375	44.2224	41.5615	89.8141	66.9937	1.29159	4.11858	0.0424147	0.97983
Tapbp	94.8854	101.275	121.7	135.394	130.402	148.916	1.29209	9.03594	0.00264723	0.201401
Tcn2	74.885	67.0866	60.8501	82.613	90.3031	91.7925	1.29226	7.1962	0.0073058	0.379835
Fam20b	60.5824	54.3466	59.7887	83.1229	71.5579	73.4093	1.29257	6.35528	0.0117032	0.484782
Psrc1	47.7915	52.0889	62.619	69.4816	72.0469	70.695	1.29301	6.15405	0.0131112	0.517659
Rnf5	65.35	65.7965	59.7887	97.4017	72.8619	79.0846	1.29313	6.78242	0.00920598	0.417728
Itm2c	359.541	381.233	457.437	514.164	517.694	532.865	1.29355	8.41807	0.00371509	0.244361
Pld2	43.7217	42.7355	40.3309	52.3981	57.2137	56.1365	1.2941	4.84175	0.0277787	0.786627
Camk2d	88.2573	87.8899	67.2181	102.374	106.766	109.435	1.29623	8.25355	0.00406724	0.256438
Uck2	77.9083	82.4069	72.3479	97.1468	111.982	95.4938	1.29644	8.16274	0.00427596	0.265199
Alcam	59.4196	66.6028	66.6874	105.561	70.0909	76.8639	1.29766	6.62877	0.0100345	0.438748
Ckb	66.8616	64.8289	67.0412	78.6608	91.9331	89.9418	1.29804	7.37524	0.0066128	0.349203
Grem1	372.099	371.234	431.434	565.669	439.453	533.605	1.29812	7.01073	0.00810225	0.396696
Hexb	40.2333	35.6398	52.3594	58.0076	54.4427	55.8898	1.29953	5.06745	0.0243793	0.726414
Mfap4	238.26	194.487	247.115	214.947	384.848	294.254	1.30045	3.92647	0.0475317	1
Snhg18	69.1872	66.6028	52.3594	83.7604	80.849	82.6626	1.30125	7.15217	0.00748733	0.381581
Dnajc10	115.118	125.304	133.906	173.64	156.645	161.624	1.30161	10.5811	0.0011425	0.110027
1810011O10Rik	29.8842	36.1236	36.4393	50.6132	40.4245	43.7988	1.30265	4.13354	0.0420413	0.978797
Atp5j	86.2806	90.954	91.8058	120.987	104.973	127.942	1.30269	9.18094	0.00244548	0.19115
Casp6	30.4656	30.1567	37.3237	49.0833	42.0545	37.8767	1.30363	3.97711	0.0461227	1
Gltscr2	158.84	157.879	122.938	186.644	202.123	191.358	1.30669	10.2591	0.00136016	0.123682
Cd302	33.2564	34.0271	43.5149	46.2786	41.2395	58.9742	1.30865	4.63551	0.0313168	0.835905
Ror1	36.1634	37.7362	25.4721	41.689	45.9666	43.9222	1.31045	4.2059	0.0402835	0.953766
Glb1l	33.6052	35.3172	29.3637	40.0316	47.7596	42.5651	1.3126	4.21445	0.0400811	0.950862
Snrnp48	47.6752	42.2517	42.4535	61.0673	55.4207	59.2209	1.31391	5.71024	0.0168663	0.59683
Fam174a	106.862	93.2117	105.426	143.17	121.926	140.65	1.31532	10.4144	0.0012504	0.117445
Pla2g12a	34.4192	36.7686	27.5948	46.0236	43.1955	42.3183	1.31783	4.36892	0.0366002	0.908808
Cpeb1	34.768	36.6074	29.7175	41.689	45.3146	47.6235	1.31799	4.47452	0.0344039	0.885144
Ube2l3	42.3263	44.5094	41.746	61.0673	56.2357	53.9157	1.31812	5.68721	0.017089	0.598552
Dkk2	85.0015	82.0844	117.632	156.429	103.832	119.059	1.32021	5.94387	0.0147686	0.554607
Pacs2	43.2566	32.8983	39.6233	49.8483	56.7247	47.8703	1.32035	5.19136	0.0226994	0.707552
Foxo3	42.5589	36.2848	37.1469	46.661	53.9537	54.1625	1.32078	5.21394	0.0224065	0.70248
Endod1	181.282	187.391	196.525	258.803	246.948	248.851	1.32246	13.8114	0.000202105	0.0305486
Pigc	47.559	50.96	58.0198	72.0314	66.1788	70.9418	1.32274	7.10484	0.00768762	0.383524
Fam208a	37.3262	32.8983	39.0926	54.8203	46.4556	45.0326	1.32466	5.02721	0.0249521	0.741544
Gm6958	77.9083	77.8914	88.9756	104.796	116.383	107.215	1.32843	10.1898	0.00141221	0.127397
Gns	259.307	285.279	246.584	347.026	341.163	373.215	1.32889	13.2768	0.000268709	0.0369368
Slc16a2	58.3731	70.1507	69.8715	75.2186	95.5192	95.7405	1.32983	8.72688	0.00313552	0.222944
H3f3a	291.866	311.405	327.246	399.169	400.985	450.203	1.33093	13.0323	0.000306158	0.0406265
A630089N07Rik	93.0249	103.21	107.549	142.915	130.239	135.098	1.33093	11.6348	0.000647284	0.0713701
Msi2	43.9542	45.6383	51.1211	64.2545	55.0947	69.9547	1.33175	6.72717	0.00949553	0.42916
Pde1a	30.2331	31.1243	36.7931	41.0515	48.4116	42.6884	1.33246	4.72129	0.0297914	0.819025
Ptprf	35.1169	32.0919	32.1939	36.5894	53.6277	43.7988	1.33425	4.82904	0.0279841	0.790483
Wdyhv1	38.7216	28.3828	35.378	54.6929	38.9575	44.5391	1.33449	4.98443	0.0255764	0.752261
Fap	21.512	25.6413	36.6162	37.2268	38.1425	37.7534	1.33618	4.11872	0.0424111	0.97983
Ier3	325.006	336.562	353.426	391.392	474.662	505.105	1.33744	10.5597	0.00115579	0.110376
Ccdc25	31.3959	35.4785	28.833	40.2866	48.9006	40.2209	1.33806	4.74993	0.0292995	0.810249
Eif4a2	200.469	179.973	284.969	367.041	248.904	282.903	1.33915	4.68447	0.0304364	0.826017
Naglu	36.396	34.1884	38.7389	48.4459	52.3236	47.2534	1.34007	5.48103	0.019224	0.645247
Ctdspl	24.8842	24.1899	28.4793	36.3344	32.1114	36.643	1.34064	3.91039	0.0479886	1
Carkd	29.4191	27.0927	35.7317	43.6013	39.1205	42.3183	1.34138	4.66342	0.0308117	0.8293
Adamts10	51.8614	53.8628	57.1354	71.6489	72.6989	76.7405	1.34395	8.32035	0.00392034	0.252291
Pcsk5	95.2342	98.6948	78.0084	131.441	127.631	110.299	1.3451	11.3202	0.000766701	0.0799049
Wwp2	46.6287	47.2509	54.482	71.3939	69.9279	60.3313	1.34552	7.64793	0.00568375	0.318822
Rdh10	54.0707	55.798	56.2509	71.5214	84.5981	69.8314	1.34657	8.60615	0.00335029	0.23601
Tgfbr2	243.958	251.897	279.486	316.938	328.449	409.365	1.34715	10.3471	0.00129676	0.119308
Adam17	31.047	38.22	29.3637	46.916	36.6755	50.7079	1.34749	5.15084	0.0232351	0.712892
Atxn7l3b	123.142	119.176	119.047	173.64	150.777	167.423	1.34803	13.5463	0.000232747	0.0327915
Sesn3	36.8611	35.801	47.7602	49.2108	58.6807	56.2599	1.3492	6.33854	0.0118142	0.486365
Ptprs	98.2575	103.371	103.657	128.127	146.865	141.884	1.35213	13.1256	0.000291285	0.0388789
Klhl24	42.0938	42.7355	45.2838	60.3024	57.8657	59.8378	1.35418	7.02777	0.00802554	0.395626
Sod2	136.165	137.076	115.509	208.955	155.341	167.916	1.35648	10.6627	0.00109317	0.106626
Mmp19	111.048	109.661	105.073	183.967	123.067	139.293	1.35754	9.60401	0.00194153	0.160556
Arsa	35.2332	42.0904	42.2767	58.7725	56.2357	49.104	1.35812	6.59725	0.0102136	0.442345
Ube2d1	34.6518	34.6722	38.562	49.7208	51.9976	46.3897	1.35864	5.97084	0.0145444	0.549063
Vegfa	25.6981	29.9955	31.6633	66.9318	25.7543	27.2663	1.35906	4.48701	0.0341533	0.883805
Ero1l	43.4891	45.1545	47.9371	96.1268	45.4776	46.0196	1.36035	6.57145	0.0103628	0.446264
Cxcl16	37.9076	39.5102	47.9371	71.5214	44.6626	56.1365	1.36063	7.00282	0.00813812	0.396696
Speg	43.7217	42.8967	42.8073	61.9597	57.8657	58.1106	1.36081	7.23571	0.00714677	0.374123
Prr13	261.284	247.382	254.544	359.774	324.7	364.085	1.36093	15.9724	6.42723e-05	0.0124318
Hoxa5	49.652	49.1861	56.6047	70.119	69.2759	74.6431	1.3631	8.78377	0.00303923	0.218824
Sdcbp	52.9079	53.7016	65.6261	69.3541	61.1258	106.721	1.36338	6.95491	0.00835894	0.401652
Tpra1	31.1633	30.8018	29.1868	40.924	43.3585	41.3313	1.36359	5.18053	0.0228414	0.70833
Dnajb9	46.3962	41.1228	59.7887	80.9556	49.5526	72.669	1.36537	8.29535	0.00397467	0.253402
Arhgef10l	33.1401	31.7694	26.5335	45.0037	39.4465	41.9482	1.36773	5.30708	0.0212389	0.684293
Tenm3	33.1401	33.382	36.7931	46.0236	52.4867	44.4157	1.36902	6.02994	0.0140652	0.541356
Man1c1	31.1633	27.4152	29.8944	37.9918	41.7285	42.9352	1.37173	5.23962	0.022078	0.696291
Rasl11a	34.5355	40.1552	40.8615	43.9838	67.3198	48.8573	1.37178	6.83291	0.00894934	0.41442
Cemip	53.8381	56.4431	60.4963	63.2346	69.7649	104.007	1.37379	8.79364	0.00302282	0.218332
Mfrp	34.6518	33.8658	36.7931	50.2307	47.1076	48.9807	1.37498	6.33029	0.0118693	0.486365
Pcmtd2	24.8842	22.416	26.3566	36.2069	32.2744	33.9287	1.37536	4.44829	0.0349361	0.890105
Ly6e	210.469	232.223	194.933	340.141	256.565	288.455	1.37591	11.277	0.00078474	0.0810448
Mfhas1	23.0237	19.5132	30.7788	37.7368	33.9044	30.3507	1.37611	4.44416	0.0350208	0.890105
Sox4	109.769	117.24	132.667	181.035	162.839	156.565	1.37809	14.8844	0.000114304	0.0193893
Ccl7	29.3028	29.9955	39.0926	78.7883	22.1683	36.1495	1.37913	5.82234	0.0158239	0.576019
B4galt5	93.9551	94.018	107.549	170.071	118.665	122.883	1.38	10.6051	0.00112778	0.10907
Lhfpl2	148.84	154.493	195.463	251.791	214.837	228.864	1.38137	12.7704	0.00035215	0.0451543
Cpxm1	156.747	167.555	160.97	171.6	269.442	237.377	1.38341	9.54585	0.00200402	0.164531
H2-K1	36.9774	41.2841	50.4136	65.9119	47.2706	66.7469	1.38403	8.07347	0.00449181	0.273389
Klf2	188.957	190.455	204.131	245.672	280.2	289.812	1.38409	17.0535	3.63413e-05	0.00789956
Mcfd2	120.467	107.887	144.342	188.556	140.019	192.962	1.38625	10.3413	0.00130088	0.119308
Pip4k2c	46.3962	55.1529	39.6233	65.147	64.7118	67.9807	1.38717	8.98702	0.00271904	0.204468
Slc29a1	29.3028	35.156	32.5477	49.3383	43.8475	42.8118	1.38724	6.19148	0.0128366	0.511315
Ppap2b	201.515	254.8	194.402	347.535	284.113	279.325	1.38764	10.7402	0.00104834	0.102692
Tmem205	57.908	56.6043	58.5505	93.7045	71.0689	77.8509	1.38796	10.5121	0.00118594	0.112315
Gyg	69.6524	74.8274	88.0911	76.111	135.455	114.864	1.38868	7.98973	0.00470436	0.279742
Serpinb9	25.8144	22.2547	31.1326	39.2667	37.4905	34.4222	1.38869	5.09799	0.0239535	0.723168
Hipk2	61.1638	61.7649	81.5462	113.083	81.338	93.1496	1.39266	11.2478	0.000797164	0.0819571
Atp5g3	78.1409	95.9532	109.141	120.477	108.885	169.15	1.39335	8.74387	0.00310644	0.222262
A430005L14Rik	30.2331	28.5441	22.6419	37.8643	35.8604	40.9612	1.39351	5.3599	0.0206049	0.671837
Sepn1	44.0705	45.477	51.1211	77.131	67.4828	53.5456	1.39437	9.26459	0.00233627	0.185794
Tpp1	414.542	433.644	437.802	658.354	555.511	596.281	1.39489	15.5139	8.18993e-05	0.0151973
Rps28	179.189	192.874	109.672	170.963	201.308	307.085	1.39582	4.33325	0.0373749	0.916767
Sdc3	27.5586	29.1891	32.1939	52.0156	31.2964	42.1949	1.39615	5.92362	0.0149392	0.556679
Dab2	27.2098	37.0912	31.3095	43.6013	44.4996	46.8832	1.39696	6.38824	0.0114879	0.478467
Sfrp1	402.449	416.711	332.907	348.173	701.072	580.119	1.39844	4.6684	0.0307225	0.828854
Fibin	60.815	57.7332	68.2795	107.473	75.7959	81.182	1.40152	11.416	0.000728127	0.0767055
Fbln5	92.2109	79.8266	67.9257	91.0273	133.173	115.728	1.40209	11.8763	0.000568538	0.0639227
Trabd2b	100.699	91.2765	91.9827	126.087	140.182	135.838	1.4021	15.9993	6.33667e-05	0.0123614
Abhd5	26.5121	23.7061	31.4864	49.4658	35.8604	30.4741	1.40211	5.59702	0.0179911	0.615686
LOC102642251	25.6981	23.8674	27.0641	27.9201	42.7065	38.0001	1.40223	5.25528	0.0218803	0.693604
Tiparp	19.8841	22.0934	26.8872	33.6571	34.3934	29.6105	1.40261	4.73559	0.0295448	0.815393
Ecm1	750.478	756.66	793.881	1258.06	918.19	1081.03	1.4034	9.52793	0.00202368	0.16555
Gtf3c4	40.8147	40.3165	41.2153	52.653	60.4738	60.4547	1.40416	8.43668	0.00367727	0.243276
Cpq	69.071	71.2795	86.4991	101.864	111.004	109.065	1.40507	14.0534	0.000177696	0.0274726
Slc40a1	63.722	73.376	65.4492	75.8561	110.189	101.539	1.40554	12.4022	0.000428836	0.0526224
Hnrnph1	42.3263	50.1537	50.0598	57.8801	40.0985	104.747	1.40787	7.49469	0.0061881	0.33548
Nr4a2	91.9783	110.628	110.202	116.908	183.54	145.091	1.40968	11.3886	0.000738961	0.0773672
Psmb5	18.7213	22.7385	31.4864	42.5814	20.8643	40.591	1.41092	4.74856	0.0293229	0.810249
Col14a1	80.4665	71.1183	90.7445	94.2145	136.759	114.617	1.41161	13.0012	0.000311291	0.040692
Cebpb	331.517	350.592	290.63	452.459	522.258	412.079	1.41187	13.5626	0.000230732	0.0327915
Ptprj	26.3958	29.3504	27.4179	44.1113	35.5344	39.1105	1.41266	5.97394	0.0145188	0.549063
Dnajb1	26.2795	29.0279	36.97	42.4539	45.1516	44.6625	1.41817	6.78647	0.00918512	0.417612
Serping1	537.567	534.435	632.381	636.808	910.203	900.899	1.42122	8.81944	0.00298038	0.216637
Slc22a17	38.2565	35.156	37.8544	51.2506	49.3896	59.2209	1.42178	8.30265	0.00395872	0.253092
Anpep	36.5123	36.7686	32.7246	42.5814	59.1697	50.7079	1.42317	7.9604	0.00478118	0.283443
Socs2	30.0005	28.2215	32.5477	38.8842	44.1735	47.6235	1.42438	6.85944	0.0088174	0.411746
Nr4a1	85.234	107.726	117.101	108.366	179.954	158.046	1.42451	9.49216	0.00206352	0.168206
Snn	57.4429	56.9269	50.7674	74.7087	82.642	80.6885	1.4269	12.1504	0.000490761	0.0574417
Ppt2	48.9543	41.6066	42.9842	77.3859	60.6368	55.0261	1.43074	10.3454	0.00129801	0.119308
Gadd45a	62.4429	73.5373	74.8244	111.935	91.1181	102.033	1.43296	14.8781	0.000114684	0.0193893
Gpc1	91.1644	106.919	108.08	144.828	145.235	153.358	1.43418	18.8689	1.40015e-05	0.0038044
Ndufa3	96.7459	81.4393	49.706	95.6169	93.2372	141.39	1.43429	6.58491	0.0102847	0.444578
H2-T23	24.7679	30.1567	19.9885	36.8444	37.4905	34.2988	1.43429	5.91493	0.0150131	0.556679
Dusp14	23.2562	23.5448	40.8615	47.681	35.3714	44.0456	1.43434	6.91377	0.00855344	0.405028
Cotl1	19.0701	30.4793	27.0641	34.0396	41.0765	36.0261	1.43489	6.06323	0.0138025	0.537589
Cd80	34.0704	32.2532	39.8002	68.3342	37.8165	47.9936	1.43727	8.46198	0.00362646	0.242436
Col4a2	1907.13	2115.49	1547.79	1807.67	3253.68	3040.87	1.4387	4.44424	0.0350191	0.890105
Eno2	34.8843	36.4461	30.9557	55.8403	51.6716	41.3313	1.43984	8.24604	0.00408411	0.256793
Rpl38	374.076	393.005	204.838	387.057	402.452	625.151	1.44113	4.40684	0.0357952	0.898778
Sned1	49.4195	50.1537	59.9656	93.0671	70.7429	68.8443	1.44354	12.8242	0.000342163	0.0441216
Sept4	65.35	51.7664	47.2296	59.2825	98.1272	82.6626	1.44566	11.8829	0.000566528	0.0639227
Grina	57.5591	62.7324	73.2324	93.1946	98.9422	90.9288	1.44804	15.0489	0.000104762	0.0183904
Vcam1	173.957	185.133	199.532	221.066	287.047	310.54	1.4506	14.929	0.000111636	0.0193028
Gm11517	17.4422	25.48	21.7574	21.5457	38.9575	34.4222	1.45119	5.48348	0.019197	0.645247
Anxa8	152.677	169.49	172.468	229.098	232.441	264.027	1.4527	21.8994	2.87325e-06	0.00105773
Tgm2	126.398	111.919	128.422	170.453	174.901	192.838	1.45309	21.254	4.02274e-06	0.00137103
Mmp14	4675.43	5658.66	4861.11	6066.06	7869.25	8392.72	1.45478	6.66594	0.0098273	0.433535
Nid2	52.3265	54.5079	52.3594	67.1868	84.9241	82.0457	1.45596	13.6691	0.00021801	0.0323108
Sparcl1	379.774	493.312	456.729	702.848	662.603	595.664	1.46155	14.7822	0.000120667	0.0199573
Adcy7	62.0941	69.3444	70.0483	97.0193	105.299	95.8639	1.46509	16.7557	4.2515e-05	0.00898484
Eif4ebp2	20.9306	23.061	26.7104	33.4022	28.5254	43.0586	1.46844	6.41247	0.0113322	0.475452
Kcnn4	30.8145	30.9631	28.3024	57.1152	28.5254	48.3638	1.4718	7.81664	0.00517675	0.301413
Errfi1	88.6062	89.8251	85.2609	130.804	128.283	133	1.47225	20.5766	5.72928e-06	0.00170634
Serpina3i	27.6749	26.7701	22.8188	22.0556	52.6497	40.3443	1.47239	6.49633	0.0108098	0.459445
Yaf2	24.419	27.5765	39.8002	49.2108	32.1114	55.643	1.47614	8.15785	0.00428752	0.265199
Sema7a	30.2331	22.7385	35.5548	62.7247	29.1774	41.2079	1.48759	8.12621	0.00436299	0.26769
Cdkn1a	1074.44	1002.27	1176.14	1624.85	1642.08	1624.13	1.48929	18.4856	1.71193e-05	0.00434147
Nbl1	127.328	138.044	149.295	188.302	215.978	219.734	1.49002	24.2614	8.4106e-07	0.000362195
Gper1	19.1864	21.9322	19.9885	28.5576	34.8824	28.7468	1.49139	6.05416	0.0138736	0.537607
Npr3	279.54	283.989	336.798	463.551	393.976	502.885	1.497	17.3387	3.12749e-05	0.00713818
Dnm3os	15.6979	22.7385	21.9343	30.7249	33.5784	27.1429	1.49739	6.115	0.0134039	0.52553
Pltp	59.3034	73.5373	59.0812	74.3262	99.7572	117.085	1.5016	15.7672	7.16319e-05	0.0135118
Ctsd	2098.29	2220.95	2229.52	2923.33	3462.49	3559.43	1.50366	14.0486	0.000178144	0.0274726
Adamtsl5	21.3957	24.0286	23.1726	33.4022	36.0234	35.7793	1.5164	7.42584	0.00642939	0.34238
Banp	24.1865	16.2879	29.0099	37.3543	37.3275	31.9546	1.51744	7.54824	0.00600689	0.32957
Lhfp	25.9307	31.7694	31.4864	34.932	39.9355	62.182	1.51995	9.25805	0.00234463	0.185812
Islr	53.2567	46.1221	61.9114	74.5812	93.0742	80.0717	1.52017	16.7926	4.16963e-05	0.00889417
Mmp2	556.056	657.32	788.751	913.842	1100.1	1062.89	1.52174	13.266	0.000270261	0.0369368
Uchl1	286.633	258.993	293.637	529.08	349.639	410.845	1.52334	13.3929	0.000252577	0.0349383
Fam210b	15.0003	22.0934	20.873	37.8643	26.8953	25.2923	1.53542	6.70978	0.00958854	0.430519
Hexa	147.677	164.007	215.275	261.098	276.614	284.754	1.54561	20.5675	5.75657e-06	0.00170634
B2m	100.351	99.5011	134.259	176.063	151.103	194.689	1.54681	20.9188	4.79167e-06	0.00147433
Lbp	21.9771	23.3836	22.1112	32.7647	39.2835	33.6819	1.54921	8.16222	0.00427721	0.265199
C4b	27.2098	32.0919	37.3237	32.8922	64.2228	54.5326	1.55251	11.7802	0.000598633	0.0666497
Cdr2l	24.419	19.0294	27.0641	43.7288	24.6133	42.5651	1.55529	7.93043	0.00486103	0.286688
Mid1	43.024	34.8334	34.8473	64.2545	59.0067	54.4092	1.55971	14.0497	0.000178039	0.0274726
Nes	56.5126	66.6028	48.2909	100.971	81.338	88.5847	1.5644	20.2603	6.75895e-06	0.00197777
Thbd	20.9306	21.1258	33.9628	48.4459	28.1994	44.0456	1.57008	8.99858	0.00270189	0.204198
Fam20c	58.2568	70.6345	66.6874	122.645	85.9021	101.786	1.57105	21.2531	4.02467e-06	0.00137103
Slco2a1	31.047	32.737	45.6376	69.3541	47.4336	57.1235	1.57243	14.2035	0.000164062	0.0260039
Lgi2	39.5356	32.2532	42.2767	56.7327	70.0909	54.5326	1.57307	14.832	0.000117526	0.0197236
Cln5	46.6287	49.6699	52.5363	91.6647	65.8528	79.0846	1.57329	19.1696	1.19605e-05	0.00332909
Plxdc2	100.583	113.692	100.473	152.095	185.496	163.228	1.5753	29.4167	5.83736e-08	3.80663e-05
Tfpi2	27.6749	29.6729	38.562	63.1071	44.9886	44.7858	1.57674	12.6286	0.000379887	0.0476287
Rasl11b	67.443	69.6669	79.0697	70.629	154.2	121.896	1.58551	10.2086	0.0013979	0.126609
Mef2c	41.3961	33.7046	41.3922	62.5972	62.2668	61.9352	1.58653	15.7877	7.08624e-05	0.013478
C3	48.8381	42.8967	41.3922	57.4976	80.849	75.1366	1.58684	18.0451	2.15733e-05	0.00518305
Tppp3	39.5356	34.6722	33.4322	71.5214	50.0416	51.2014	1.58785	14.6538	0.000129173	0.0212104
Lum	363.262	339.626	418.167	486.371	601.314	716.45	1.59276	16.5155	4.82531e-05	0.0100121
Rcn2	43.4891	51.9276	56.7816	80.0632	60.1477	104.747	1.59297	18.1884	2.00097e-05	0.00496415
Col18a1	152.096	151.59	161.5	372.013	176.368	200.981	1.59875	8.16887	0.00426155	0.265199
Chordc1	23.4888	16.6104	25.8259	31.4898	24.7763	50.5846	1.60206	8.59423	0.0033723	0.236102
Slc2a1	152.328	151.106	137.974	355.695	173.923	186.052	1.60902	8.45885	0.00363271	0.242436
Tbx2	69.3035	80.3104	49.706	100.716	130.239	94.26	1.61489	21.2094	4.11731e-06	0.00138196
Pi15	42.5589	58.3783	52.89	102.884	73.0249	75.7535	1.61932	21.0388	4.50081e-06	0.00144685
Col15a1	347.099	433.322	520.94	760.09	644.347	723.112	1.62036	17.2078	3.35055e-05	0.00749734
Spon1	214.422	253.671	227.834	217.752	486.072	437.001	1.62063	8.44031	0.00366994	0.243276
Peg3	25.6981	24.835	26.3566	42.3264	40.0985	44.4157	1.63103	11.9041	0.00056012	0.0639227
Gm4788	25.3493	27.0927	35.378	39.2667	55.7467	50.2144	1.63541	13.7496	0.000208869	0.0313634
Pdpn	71.2803	73.376	69.6946	131.696	112.96	111.409	1.6445	30.0478	4.21534e-08	3.01668e-05
Sfrp4	23.1399	27.5765	68.6332	126.342	29.0144	43.4287	1.64886	17.2552	3.26806e-05	0.00738517
Itgb5	1091.53	1275.61	1145.36	1761.65	2080.39	2015.73	1.65151	24.3398	8.07541e-07	0.000357389
Cebpd	41.9775	44.9932	47.4065	73.8162	63.5708	91.5457	1.68569	24.0042	9.61237e-07	0.000406283
Kansl2	20.8143	24.6737	24.057	39.9041	23.6353	55.1495	1.68703	11.4322	0.000721837	0.0766289
Sdf2l1	43.1403	34.8334	44.5762	105.816	47.1076	56.3833	1.69061	18.2939	1.8931e-05	0.00474815
H19	54.8847	33.7046	39.9771	59.41	91.2811	69.5846	1.69511	23.1846	1.47173e-06	0.000589312
Igip	30.3494	30.8018	37.3237	59.41	51.9976	57.3703	1.69513	18.0533	2.14802e-05	0.00518305
Cp	73.2571	64.3451	62.619	112.828	112.145	117.948	1.69526	33.3837	7.56545e-09	7.19475e-06
Nupr1	57.3266	51.9276	62.9728	89.3699	85.5761	122.637	1.70996	27.9217	1.26328e-07	7.42934e-05
Ass1	236.283	252.059	267.634	529.718	392.835	392.956	1.72503	26.6573	2.42932e-07	0.000126016
Nt5e	26.9772	23.8674	31.6633	55.4578	44.1735	44.9092	1.73202	16.583	4.65676e-05	0.00975099
Bnip3	29.3028	20.9646	24.7646	71.139	30.8074	29.6105	1.73362	14.0078	0.00018205	0.0278349
Akr1b8	11.0467	16.2879	24.057	20.7807	19.7232	50.2144	1.74315	10.0595	0.00151566	0.134083
Agrn	22.6748	26.6089	35.2011	56.6052	45.3146	47.3768	1.74718	17.5967	2.73062e-05	0.00629532
Lif	371.751	375.911	374.122	772.839	580.45	635.391	1.75726	31.6146	1.88015e-08	1.53259e-05
Abi3bp	31.047	40.8003	41.2153	39.5216	89.1621	73.4093	1.76804	24.5357	7.29446e-07	0.000332977
Fzd1	157.793	194.648	250.299	245.034	295.523	536.813	1.76889	9.76965	0.00177417	0.1514
Cfh	84.1875	103.533	124.354	178.867	191.038	191.975	1.78257	43.684	3.85922e-11	5.87219e-08
Clec11a	24.8842	27.4152	36.4393	44.4937	63.4078	52.4352	1.7865	20.2019	6.96842e-06	0.00201325
Cd53	21.3957	21.9322	18.9272	44.4937	29.5034	39.1105	1.79495	14.4824	0.000141477	0.02274
Otud1	21.9771	21.1258	26.8872	37.3543	49.0636	40.7144	1.79507	16.2674	5.50008e-05	0.0112728
Spp1	6169.76	9873.51	12754.6	19097.8	13902	19228.3	1.79876	7.11916	0.00762644	0.383524
Pla2g7	18.605	17.9005	25.8259	69.3541	20.2123	24.3053	1.80565	13.5518	0.000232074	0.0327915
Lama5	44.0705	38.8651	34.3166	56.2227	88.0211	69.9547	1.80703	27.8626	1.30245e-07	7.43177e-05
Chst15	18.4887	15.8041	15.5663	31.4898	27.5473	33.065	1.82367	12.3655	0.000437332	0.0533779
Nkd2	40.3495	43.7031	56.4278	66.0394	94.2152	99.5652	1.82979	33.8381	5.98938e-09	5.94355e-06
Tnfsf9	62.6755	46.4446	47.9371	84.9078	105.625	100.676	1.83457	36.9744	1.19689e-09	1.30085e-06
Slfn2	16.0468	20.3195	16.4507	41.8165	26.4063	30.4741	1.84507	13.682	0.000216523	0.0323001
Erdr1	26.3958	29.8342	26.8872	68.9716	61.1258	25.4157	1.84965	20.9635	4.68124e-06	0.00147433
C1qtnf7	19.0701	20.8033	19.6348	37.2268	39.6095	35.5326	1.86507	16.0266	6.24573e-05	0.012289
Slc25a5	25.233	38.0588	33.4322	40.1591	26.7323	116.715	1.87697	26.5591	2.55591e-07	0.000129636
Bccip	15.6979	15.6428	20.873	35.9519	20.8643	42.5651	1.87929	13.4977	0.00023886	0.0334462
Frzb	37.2099	44.9932	53.9514	103.521	78.567	81.4288	1.91473	39.3411	3.55879e-10	4.27505e-07
Tma7	34.768	29.8342	35.378	68.8442	44.9886	80.3184	1.92016	29.8023	4.78417e-08	3.30891e-05
Mmp3	21.512	31.1243	28.6561	69.9916	42.2175	47.5001	1.94178	25.2481	5.04093e-07	0.000244796
Olr1	41.1635	41.4453	52.5363	115.25	69.1129	81.7989	1.94926	31.4576	2.03846e-08	1.60434e-05
Adamts5	16.1631	15.8041	16.6276	25.2429	35.0454	35.9027	1.95347	15.4935	8.27879e-05	0.0152383
Trf	36.396	27.2539	29.8944	89.1149	46.1296	49.7209	1.95485	29.713	5.0097e-08	3.36298e-05
Fbln1	18.8375	16.2879	20.1654	32.6372	42.0545	36.8897	1.99236	18.8362	1.42441e-05	0.00382478
Rpl32	56.5126	52.8952	57.843	91.1548	51.9976	195.182	2.00164	10.3264	0.00131142	0.119727
LOC105242417	20.0003	22.2547	16.6276	34.0396	34.3934	52.3118	2.02477	21.0454	4.48522e-06	0.00144685
Il6	14.4189	19.6744	27.241	42.5814	38.1425	49.3508	2.0941	24.5993	7.05758e-07	0.000328739
Rgs2	48.9543	54.9917	38.9157	94.7245	105.788	106.598	2.12646	56.6933	5.09368e-14	1.45323e-10
Id3	10.1165	25.8025	25.1183	26.9002	27.7103	79.3314	2.16649	24.9641	5.84071e-07	0.000277726
Dcn	4112.86	4516.09	4423.66	9366.76	9775.23	9827.72	2.19855	46.53	9.02258e-12	1.7161e-08
D430019H16Rik	23.3725	29.6729	19.281	61.8323	55.0947	47.2534	2.24218	35.7648	2.22635e-09	2.30974e-06
Serpine2	893.388	1060.97	1474.38	2725.85	2432.48	2648.53	2.25645	30.0413	4.22948e-08	3.01668e-05
Eln	594.196	453.319	531.908	1023.23	1430.18	1186.27	2.27974	45.2626	1.72312e-11	3.02527e-08
Apoe	20.8143	14.5139	19.1041	27.7926	52.9757	48.117	2.33577	27.7844	1.35616e-07	7.54948e-05
Cd200	13.256	15.3203	20.5192	48.3184	36.3495	32.6949	2.35764	28.197	1.09573e-07	6.75919e-05
Ccl2	21.7446	24.5124	37.8544	108.366	24.9393	70.695	2.3963	50.3086	1.3137e-12	2.72581e-09
Srp14	16.1631	18.2231	30.7788	59.155	23.3093	79.8249	2.45883	39.9333	2.62781e-10	3.33206e-07
Lpl	74.5362	87.7287	87.7373	188.429	213.207	222.572	2.47082	111.752	4.05002e-26	9.24376e-22
Col10a1	7.67455	5.80557	28.833	60.8123	19.3972	28.2533	2.52654	27.4895	1.57948e-07	8.58335e-05
Lmcd1	8.6048	11.6111	16.6276	27.9201	22.4943	54.9028	2.81316	31.9106	1.61431e-08	1.36463e-05
Prg4	28.0237	30.9631	32.9015	82.7405	78.73	103.267	2.84642	85.7716	2.0197e-20	2.30488e-16
Spon2	9.06992	9.67596	15.0356	56.7327	19.7232	21.4676	2.85159	30.7384	2.95263e-08	2.24636e-05
Igfbp5	92.7923	119.659	136.913	508.172	236.842	301.41	2.97223	37.486	9.20699e-10	1.0507e-06
Ybx3	26.2795	23.8674	23.5263	97.2742	104.973	36.643	3.20101	83.363	6.82897e-20	5.19548e-16
Cfhr1	14.4189	14.5139	21.9343	56.0952	56.5617	60.9482	3.3634	69.776	6.64353e-17	3.03264e-13
LOC101056296	5.11637	6.45064	9.55205	22.6931	12.3882	62.3054	4.50586	51.4008	7.53068e-13	1.7188e-09
LOC101056300	3.37215	6.77317	11.4978	21.2907	14.3442	69.0911	4.72872	56.8708	4.65413e-14	1.45323e-10
